# Supplementary material for: Study of serious adverse drug reactions using FDA-approved drug labeling and MedDRA
Source: BMC Bioinformatics. 2019 Mar 14;20(Suppl 2):97. doi: 10.1186/s12859-019-2628-5 (PMC6419320; doi:10.1186/s12859-019-2628-5)
Supplement: Supplementary file 2 — Table S2. Drugs and PT distributions among MedDRA SOCs (XLS 33 kb) [file 12859_2019_2628_MOESM2_ESM.xls]

## Sheet: Sheet1
SOC code	SOC name	SOC abbreviation	Total Drugs	Drugs in BW	Total PTs	PTs in BW	p-value*	Significance**
10018065	General disorders and administration site conditions	Genrl	1145	197	252	41	0.05	*
10029205	Nervous system disorders	Nerv	1069	123	317	58	0	**
10037175	Psychiatric disorders	Psych	985	99	193	36	0.01	*
10047065	Vascular disorders	Vasc	1015	93	110	26	0	**
10007541	Cardiac disorders	Card	841	73	139	28	0.01	*
10038738	Respiratory, thoracic and mediastinal disorders	Resp	1006	71	173	28	0.1	-
10036585	Pregnancy, puerperium and perinatal conditions	Preg	1148	64	58	11	0.13	-
10021881	Infections and infestations	Infec	977	57	451	24	1	-
10027433	Metabolism and nutrition disorders	Metab	895	53	139	21	0.21	-
10019805	Hepatobiliary disorders	Hepat	827	49	75	16	0.04	*
10017947	Gastrointestinal disorders	Gastr	1040	46	271	24	0.96	-
10029104	Neoplasms benign, malignant and unspecified (incl cysts and polyps)	Neopl	680	44	266	27	0.86	-
10005329	Blood and lymphatic system disorders	Blood	696	38	109	23	0.01	*
10028395	Musculoskeletal and connective tissue disorders	Musc	1014	34	136	20	0.25	-
10010331	Congenital, familial and genetic disorders	Cong	765	30	203	23	0.68	-
10021428	Immune system disorders	Immun	930	29	42	6	0.43	-
10040785	Skin and subcutaneous tissue disorders	Skin	1086	29	211	15	0.99	-
10038359	Renal and urinary disorders	Renal	947	28	128	10	0.95	-
10038604	Reproductive system and breast disorders	Repro	620	12	150	8	1	-
10015919	Eye disorders	Eye	911	6	183	3	1	-
10013993	Ear and labyrinth disorders	Ear	419	4	27	3	0.65	-
10014698	Endocrine disorders	Endo	372	3	70	3	0.99	-
*p-value	Significance test for PT occurrence in BW section (by Fisher's exact Test)
**Significance	**: <0.002 (Bonferroni correction); *: <0.05
