# Supplementary material for: Study of serious adverse drug reactions using FDA-approved drug labeling and MedDRA
Source: BMC Bioinformatics. 2019 Mar 14;20(Suppl 2):97. doi: 10.1186/s12859-019-2628-5 (PMC6419320; doi:10.1186/s12859-019-2628-5)
Supplement: Supplementary file 3 — Table S3. Enriched cluster among ATC N categories (XLS 40 kb) [file 12859_2019_2628_MOESM3_ESM.xls]

## Sheet: Sheet1
Drug Name	ACT_INGR_UNIIS	ATC code	ATC 2nd Level	ATC description	Respiratory depression	Sedation	Coma	Drug interaction	Withdrawal syndrome	Nervousness	Death	Dependence	Depression	Pain	Pregnancy	Substance abuse
Fentanyl	UF599785JZ	N01AH51	N01	ANESTHETICS	1	1	1	1	1	1	1	1	1	1	1	1
Sodium oxybate	7G33012534	N01AX11	N01	ANESTHETICS	1	0	1	0	0	1	1	0	1	0	0	1
Buprenorphine	40D3SCR4GZ	N02AE01	N02	ANALGESICS	1	1	1	0	1	1	1	1	1	0	1	1
Oxycodone	CD35PMG570	N02AA55	N02	ANALGESICS	1	1	1	1	1	1	1	1	1	0	1	1
