# Supplementary material for: Study of serious adverse drug reactions using FDA-approved drug labeling and MedDRA
Source: BMC Bioinformatics. 2019 Mar 14;20(Suppl 2):97. doi: 10.1186/s12859-019-2628-5 (PMC6419320; doi:10.1186/s12859-019-2628-5)
Supplement: Supplementary file 5 — Table S5. 1164 selected SPL documents used in this study. (XLS 378 kb) [file 12859_2019_2628_MOESM5_ESM.xls]

## Sheet: Export Worksheet
ACT_INGR_NAMES	ACT_INGR_UNIIS	PRODUCT_NAMES	PRODUCT_NORMD_GENERIC_NAMES	LABELING_TYPE	SUBMITTER	DOSAGE_FORMS	ROUTES_OF_ADMINISTRATION	MARKET_CATEGORIES	SPL_EFF_TIME	SET_ID
aripiprazole	82VFR53I78	ABILIFY MAINTENA	ARIPIPRAZOLE	HUMAN PRESCRIPTION DRUG LABEL	OTSUKA AMERICA PHARMACEUTICAL INC	KIT		NDA	20170223	ee49f3b1-1650-47ff-9fb1-ea53fe0b92b6
paclitaxel	P88XT4IS4D	ABRAXANE	PACLITAXEL	HUMAN PRESCRIPTION DRUG LABEL	ABRAXIS BIOSCIENCE LLC	INJECTION, POWDER, LYOPHILIZED, FOR SUSPENSION	INTRAVENOUS	NDA	20160208	24d10449-2936-4cd3-b7db-a7683db721e4
isotretinoin	EH28UP18IF	Absorica	ISOTRETINOIN	HUMAN PRESCRIPTION DRUG LABEL	RANBAXY LABORATORIES INC	CAPSULE	ORAL	NDA	20160720	3ef0cff8-19c1-4441-b780-fca6c7ee1615
zafirlukast	XZ629S5L50	Accolate	ZAFIRLUKAST	HUMAN PRESCRIPTION DRUG LABEL	PAR PHARMACEUTICAL INC	TABLET, COATED	ORAL	NDA	20151216	d31ecca3-23ff-470e-8c91-1bea8a537b3c
quinapril hydrochloride	33067B3N2M	Accupril	QUINAPRIL HYDROCHLORIDE	HUMAN PRESCRIPTION DRUG LABEL	PARKE DAVIS DIV OF PFIZER INC	TABLET, FILM COATED	ORAL	NDA	20160427	63cf5651-d52c-4d27-9fd4-ed9cd9724dff
acetic acid	Q40Q9N063P	acetic acid	ACETIC ACID	HUMAN PRESCRIPTION DRUG LABEL	LAKE ERIE MEDICAL DBA QUALITY CARE PRODUCTS LLC	SOLUTION	AURICULAR (OTIC)	NDA	20161115	5109cc3d-34a5-4c53-a3a6-40cb13719e04
rabeprazole sodium	3L36P16U4R	AcipHex Sprinkle	RABEPRAZOLE SODIUM	HUMAN PRESCRIPTION DRUG LABEL	FSC LABORATORIES INC	CAPSULE, DELAYED RELEASE	ORAL	NDA	20161031	5a1edab0-a602-4786-9ef5-40063f9efdb4
corticorelin ovine triflutate	56X54T817Q	Acthrel	CORTICORELIN OVINE TRIFLUTATE	HUMAN PRESCRIPTION DRUG LABEL	FERRING PHARMACEUTICALS INC	INJECTION, POWDER, LYOPHILIZED, FOR SOLUTION	INTRAVENOUS	NDA	20160906	3c39dcea-d8f7-8594-01e6-24e8d6fa4d2f
risedronate sodium	OFG5EXG60L	Actonel	RISEDRONATE SODIUM	HUMAN PRESCRIPTION DRUG LABEL	PHYSICIANS TOTAL CARE INC	TABLET, FILM COATED	ORAL	NDA	20100324	4423d70a-b120-4653-bcf3-0c5ea8b97b0e
pioglitazone hydrochloride	JQT35NPK6C	Actos	PIOGLITAZONE	HUMAN PRESCRIPTION DRUG LABEL	TAKEDA PHARMACEUTICALS AMERICA INC	TABLET	ORAL	NDA	20161216	d2ddc491-88a9-4063-9150-443b4fa4330c
dapsone	8W5C518302	ACZONE (dapsone) Gel, 7.5%	DAPSONE	HUMAN PRESCRIPTION DRUG LABEL	ALLERGAN INC	GEL	TOPICAL	NDA	20160309	e3426f2f-4d2b-40b4-ac26-e7d873c30f78
pegademase bovine	HW3H7D91F6	Adagen	PEGADEMASE BOVINE	HUMAN PRESCRIPTION DRUG LABEL	SIGMA TAU PHARMACEUTICALS INC	INJECTION, SOLUTION	INTRAMUSCULAR	NDA	20161214	9880b900-ea23-11dc-ad56-0002a5d5c51b
loxapine	LER583670J	Adasuve	LOXAPINE	HUMAN PRESCRIPTION DRUG LABEL	TEVA SELECT BRANDS	AEROSOL, POWDER	RESPIRATORY (INHALATION)	NDA	20151119	b074f950-246a-41f0-aedf-32f38998a4b1
flibanserin	37JK4STR6Z	ADDYI	FLIBANSERIN	HUMAN PRESCRIPTION DRUG LABEL	SPROUT PHARMACEUTICALS INC	TABLET, FILM COATED	ORAL	NDA	20150817	3819daf3-e935-2c53-c527-e1d57922f394
riociguat	RU3FE2Y4XI	Adempas	RIOCIGUAT	HUMAN PRESCRIPTION DRUG LABEL	BAYER HEALTHCARE PHARMACEUTICALS INC	TABLET, FILM COATED	ORAL	NDA	20170223	7b57509a-3d5d-41d4-8fed-1471e26372a3
adenosine	K72T3FS567	Adenocard	ADENOSINE	HUMAN PRESCRIPTION DRUG LABEL	REMEDYREPACK INC	SOLUTION	INTRAVENOUS	NDA	20150819	528c9291-d45f-4fe6-8f74-22ac683415ad
lixisenatide	74O62BB01U	ADLYXIN	LIXISENATIDE	HUMAN PRESCRIPTION DRUG LABEL	SANOFI AVENTIS U S LLC	INJECTION, SOLUTION; KIT	SUBCUTANEOUS	NDA	20160727	1727cc16-4f86-4f13-b8b5-804d4984fa8c
iobenguane i-123	P2TH1XYZ84	AdreView	IOBENGUANE I-123	HUMAN PRESCRIPTION DRUG LABEL	MEDI PHYSICS INC	INJECTION	INTRAVENOUS	NDA	20130301	c89d3ecc-4f4c-4566-8808-79152344194d
flunisolide	QK4DYS664X	Aerospan	FLUNISOLIDE	HUMAN PRESCRIPTION DRUG LABEL	MEDA PHARMACEUTICALS	AEROSOL, METERED	RESPIRATORY (INHALATION)	NDA	20150821	ac3900d0-483d-11e5-b970-0800200c9a66
tirofiban hydrochloride	6H925F8O5J	AGGRASTAT	TIROFIBAN	HUMAN PRESCRIPTION DRUG LABEL	MEDICURE INTERNATIONAL INC	INJECTION, SOLUTION	INTRAVENOUS	NDA	20160906	fe0ced75-ccbf-4d2e-bd0d-b57e60ab913f
anagrelide hydrochloride	VNS4435G39	Agrylin	ANAGRELIDE HYDROCHLORIDE	HUMAN PRESCRIPTION DRUG LABEL	SHIRE US MANUFACTURING INC	CAPSULE	ORAL	NDA	20160229	cb960074-99c1-4a73-941f-f0644a7ec219
air	K21NZZ5Y0B	Air	AIR	HUMAN PRESCRIPTION DRUG LABEL	SCOTT GROSS COMPANY INC	GAS	RESPIRATORY (INHALATION)	NDA	20170118	79a9459a-559b-4881-9012-a79e8e46f440
oxygen	S88TT14065	Air	AIR	HUMAN PRESCRIPTION DRUG LABEL	AIRGAS USA LLC	GAS	RESPIRATORY (INHALATION)	NDA	20170303	9c536407-8936-4a32-91c2-22712ae2c1f2
albendazole	F4216019LN	ALBENZA	ALBENDAZOLE	HUMAN PRESCRIPTION DRUG LABEL	MCKESSON RXPAK INC	TABLET, FILM COATED	ORAL	NDA	20170226	ff679b27-bdf5-4ccc-a57e-6a4d7e77d90c
spironolactone	27O7W4T232	Aldactone	SPIRONOLACTONE	HUMAN PRESCRIPTION DRUG LABEL	G D SEARLE LLC DIVISION OF PFIZER INC	TABLET, FILM COATED	ORAL	NDA	20161019	0fed2822-3a03-4b64-9857-c682fcd462bc
alectinib hydrochloride	P9YY73LO6J	ALECENSA	ALECTINIB HYDROCHLORIDE	HUMAN PRESCRIPTION DRUG LABEL	GENENTECH INC	CAPSULE	ORAL	NDA	20161114	42c49deb-713b-427a-9670-08af08adcffb
alfentanil hydrochloride	11S92G0TIW	Alfentanil Hydrochloride	ALFENTANIL HYDROCHLORIDE	HUMAN PRESCRIPTION DRUG LABEL	AKORN INC	INJECTION	INTRAVENOUS	NDA	20161231	098af6c6-7400-4b2b-bae6-03d5913ad712
pemetrexed disodium heptahydrate	9T47E4OM16	Alimta	PEMETREXED DISODIUM	HUMAN PRESCRIPTION DRUG LABEL	ELI LILLY AND COMPANY	INJECTION, POWDER, LYOPHILIZED, FOR SOLUTION	INTRAVENOUS	NDA	20150204	f5a860f3-37ec-429c-ae04-9c88d7c55c08
nitazoxanide	SOA12P041N	Alinia	NITAZOXANIDE	HUMAN PRESCRIPTION DRUG LABEL	LUPIN PHARMA	POWDER, FOR SUSPENSION	ORAL	NDA	20170116	e90f98d9-3c9b-4e75-ba18-5517283eadf0
melphalan	Q41OR9510P	ALKERAN	MELPHALAN	HUMAN PRESCRIPTION DRUG LABEL	APO PHARMA USA INC	TABLET, FILM COATED	ORAL	NDA	20161213	ff913271-0090-4832-a0fe-5154fe8f97b9
fexofenadine hydrochloride	2S068B75ZU	ALLEGRA	FEXOFENADINE HYDROCHLORIDE	HUMAN PRESCRIPTION DRUG LABEL	SANOFI AVENTIS U S LLC	SUSPENSION; TABLET, FILM COATED; TABLET, ORALLY DISINTEGRATING	ORAL	NDA	20120321	7c25b695-bbed-4ad1-aa47-de47091bc808
allopurinol	63CZ7GJN5I	Allopurinol	ALLOPURINOL	HUMAN PRESCRIPTION DRUG LABEL	AIDAREX PHARMACEUTICALS LLC	TABLET	ORAL	NDA	20170224	c9a01871-bbf8-4b31-9b9b-9fa8c0997b29
almotriptan malate	PJP312605E	Almotriptan Malate	ALMOTRIPTAN MALATE	HUMAN PRESCRIPTION DRUG LABEL	PATRIOT PHARMACEUTICALS LLC	TABLET, COATED	ORAL	NDA	20150709	9129bb95-7846-4ed7-bd03-0c17d8963447
nedocromil sodium	ET8IF4KS1T	ALOCRIL	NEDOCROMIL SODIUM	HUMAN PRESCRIPTION DRUG LABEL	ALLERGAN INC	SOLUTION/ DROPS	OPHTHALMIC	NDA	20121210	2fe8d7ad-2158-4169-94b0-719ad20242b7
lodoxamide tromethamine	50LV9A548L	ALOMIDE	LODOXAMIDE TROMETHAMINE	HUMAN PRESCRIPTION DRUG LABEL	ALCON LABORATORIES INC	SOLUTION/ DROPS	OPHTHALMIC	NDA	20161101	1b97597f-f2e7-4574-81a8-f35b769c957a
alosetron hydrochloride	2F5R1A46YW	Alosetron Hydrochloride	ALOSETRON HYDROCHLORIDE	HUMAN PRESCRIPTION DRUG LABEL	ACTAVIS PHARMA INC	TABLET	ORAL	NDA	20160915	969429cb-60b9-4a9c-be60-dd01994431b2
palonosetron hydrochloride	23310D4I19	Aloxi	PALONOSETRON HYDROCHLORIDE	HUMAN PRESCRIPTION DRUG LABEL	EISAI INC	INJECTION	INTRAVENOUS	NDA	20151201	1b51c34d-9631-4520-83af-6f6fb21a58a4
retapamulin	4MG6O8991R	Altabax	RETAPAMULIN	HUMAN PRESCRIPTION DRUG LABEL	AQUA PHARMACEUTICALS	OINTMENT	TOPICAL	NDA	20160413	7c91eee4-242b-4af2-a39b-7842a9d95143
ramipril	L35JN3I7SJ	ALTACE	RAMIPRIL	HUMAN PRESCRIPTION DRUG LABEL	PFIZER LABORATORIES DIV PFIZER INC	CAPSULE	ORAL	NDA	20150303	0fc34cd8-86e6-4034-73bd-4263a68ba046
lovastatin	9LHU78OQFD	Altoprev	LOVASTATIN	HUMAN PRESCRIPTION DRUG LABEL	COVIS PHARMA	TABLET, EXTENDED RELEASE	ORAL	NDA	20160428	8c0db100-5df9-49c3-8af9-1bc03ae609b9
ciclesonide	S59502J185	Alvesco	CICLESONIDE	HUMAN PRESCRIPTION DRUG LABEL	SUNOVION PHARMACEUTICALS INC	AEROSOL, METERED	RESPIRATORY (INHALATION)	NDA	20151117	a1a31258-d164-4369-91f0-52900bbd1509
glimepiride	6KY687524K	AMARYL	GLIMEPIRIDE	HUMAN PRESCRIPTION DRUG LABEL	SANOFI AVENTIS U S LLC	TABLET	ORAL	NDA	20161221	222b630b-7e09-43b4-9894-3d87f10add91
zolpidem tartrate	WY6W63843K	Ambien	ZOLPIDEM TARTRATE	HUMAN PRESCRIPTION DRUG LABEL	LAKE ERIE MEDICAL DBA QUALITY CARE PRODUCTS LLC	TABLET, FILM COATED	ORAL	NDA	20170103	636532aa-821e-4696-8888-1442953d4014
amphotericin b	7XU7A7DROE	AmBisome	AMPHOTERICIN B	HUMAN PRESCRIPTION DRUG LABEL	ASTELLAS PHARMA US INC	INJECTION, POWDER, LYOPHILIZED, FOR SOLUTION	INTRAVENOUS	NDA	20120531	f7be6506-4d20-401e-a0ff-02ad7c33158a
aminolevulinic acid hydrochloride	V35KBM8JGR	AMELUZ	AMINOLEVULINIC ACID HYDROCHLORIDE	HUMAN PRESCRIPTION DRUG LABEL	BIOFRONTERA INC	GEL	TOPICAL	NDA	20161014	650daa9f-aeec-49ce-95b9-5fa20b988afd
naratriptan hydrochloride	10X8X4P12Z	AMERGE	NARATRIPTAN HYDROCHLORIDE	HUMAN PRESCRIPTION DRUG LABEL	GLAXOSMITHKLINE LLC	TABLET, FILM COATED	ORAL	NDA	20161205	13f4a8ec-75a3-4c51-b3bc-6244f3c79e95
aminocaproic acid	U6F3787206	AMICAR	AMINOCAPROIC ACID	HUMAN PRESCRIPTION DRUG LABEL	CLOVER PHARMACEUTICALS CORP	SOLUTION; TABLET	ORAL	NDA	20150611	2238c70f-b0b5-4755-896b-45b28777b217
etomidate	Z22628B598	Amidate	ETOMIDATE	HUMAN PRESCRIPTION DRUG LABEL	HOSPIRA INC	INJECTION, SOLUTION	INTRAVENOUS	NDA	20161028	b7ed5bf8-ba75-44dc-8f81-96b4ad5766be
amiloride hydrochloride	FZJ37245UC	amiloride hydrocloride	AMILORIDE HYDROCLORIDE	HUMAN PRESCRIPTION DRUG LABEL	PADDOCK LABORATORIES LLC	TABLET	ORAL	NDA	20131106	2b70cf0c-45be-428f-b396-5001ed4e30fc
aminohippurate sodium	SUO3KVS1O9	AMINOHIPPURATE SODIUM PAH	AMINOHIPPURATE SODIUM	HUMAN PRESCRIPTION DRUG LABEL	MERCK SHARP AND DOHME CORP	INJECTION, SOLUTION	INTRAVENOUS	NDA	20110119	a1975215-25f1-4c5a-878d-bcbf5326bb92
lubiprostone	7662KG2R6K	Amitiza	LUBIPROSTONE	HUMAN PRESCRIPTION DRUG LABEL	BRYANT RANCH PREPACK	CAPSULE, GELATIN COATED	ORAL	NDA	20170216	70b0fe82-92b9-4aee-8aa5-e1e0af003b71
ammonia n-13	9OQO0E343Z	AMMONIA N-13	AMMONIA N-13	HUMAN PRESCRIPTION DRUG LABEL	BRIGHAM AND WOMEN S HOSPITAL INC THE	INJECTION	INTRAVENOUS	NDA	20141030	3c3c98bd-a052-4564-a15f-37dc6d032707
amoxicillin	804826J2HU	AMOXICILLIN	AMOXICILLIN	HUMAN PRESCRIPTION DRUG LABEL	DIRECT RX	TABLET, FILM COATED	ORAL	NDA	20161111	286aa886-8a41-4cb6-85d5-7ba37b9b07d9
hyaluronidase	8KOG53Z5EM	AMPHADASE	HYALURONIDASE	HUMAN PRESCRIPTION DRUG LABEL	AMPHASTAR PHARMACEUTICALS INC	INJECTION	SUBCUTANEOUS	NDA	20161128	8396ea96-7cb5-4e26-87a4-90bca9c3c6dd
dalfampridine	BH3B64OKL9	AMPYRA	DALFAMPRIDINE	HUMAN PRESCRIPTION DRUG LABEL	ACORDA THERAPEUTICS INC	TABLET, FILM COATED, EXTENDED RELEASE	ORAL	NDA	20170309	550eb76a-e4a6-4fa1-ad65-c0fd8b0ce783
cyclobenzaprine hydrochloride	0VE05JYS2P	AMRIX	CYCLOBENZAPRINE HYDROCHLORIDE	HUMAN PRESCRIPTION DRUG LABEL	A S MEDICATION SOLUTIONS	CAPSULE, EXTENDED RELEASE	ORAL	NDA	20160926	40e794ba-2c0f-420c-977c-d29b4c945673
florbetapir f-18	6W15Z5R0RU	Amyvid	FLORBETAPIR F 18	HUMAN PRESCRIPTION DRUG LABEL	ELI LILLY AND COMPANY	INJECTION, SOLUTION	INTRAVENOUS	NDA	20160930	bb5a5043-0f51-11df-8a39-0800200c9a66
oxymetholone	L76T0ZCA8K	Anadrol-50	OXYMETHOLONE	HUMAN PRESCRIPTION DRUG LABEL	ALAVEN PHARMACEUTICAL	TABLET	ORAL	NDA	20121003	4b9c6c34-9cb2-4d70-b70e-c7ce2fda4212
flucytosine	D83282DT06	ANCOBON	FLUCYTOSINE	HUMAN PRESCRIPTION DRUG LABEL	VALEANT PHARMACEUTICALS NORTH AMERICA LLC	CAPSULE	ORAL	NDA	20131105	aea0df00-a88c-4a16-abcf-750f3ff2004e
bivalirudin	TN9BEX005G	Angiomax	BIVALIRUDIN	HUMAN PRESCRIPTION DRUG LABEL	THE MEDICINES COMPANY	INJECTION, POWDER, LYOPHILIZED, FOR SOLUTION	INTRAVENOUS	NDA	20160826	911cd48f-01ea-4dec-b30c-95e7e0ea9d2a
meclizine hydrochloride	HDP7W44CIO	Antivert	MECLIZINE HYDROCHLORIDE	HUMAN PRESCRIPTION DRUG LABEL	ROERIG	TABLET	ORAL	NDA	20121112	305a537b-db97-4c5b-824a-0b97dd4c6dc0
fomepizole	83LCM6L2BY	Antizol	FOMEPIZOLE	HUMAN PRESCRIPTION DRUG LABEL	PALADIN LABORATORIES USA INC	INJECTION	INTRAVENOUS	NDA	20090727	c045b5a8-b220-4f0a-a831-155b29c19454
dolasetron mesylate	U3C8E5BWKR	ANZEMET	DOLASETRON MESYLATE	HUMAN PRESCRIPTION DRUG LABEL	VALIDUS PHARMACEUTICALS LLC	TABLET, FILM COATED	ORAL	NDA	20160623	201b0eb8-4a1e-4e22-ab4b-addb642710d6
insulin glulisine	7XIY785AZD	Apidra; Apidra SoloStar	INSULIN GLULISINE	HUMAN PRESCRIPTION DRUG LABEL	SANOFI AVENTIS U S LLC	INJECTION, SOLUTION	SUBCUTANEOUS	NDA	20150319	e7af6a7a-8046-4fb4-9979-4ec4230b23aa
bupropion hydrobromide	E70G3G5863	Aplenzin	BUPROPION HYDROBROMIDE	HUMAN PRESCRIPTION DRUG LABEL	VALEANT PHARMACEUTICALS NORTH AMERICA LLC	TABLET, EXTENDED RELEASE	ORAL	NDA	20160818	6494d2d9-0ce4-4126-b1c7-49684395942b
apomorphine hydrochloride	F39049Y068	APOKYN	APOMORPHINE HYDROCHLORIDE	HUMAN PRESCRIPTION DRUG LABEL	US WORLDMEDS LLC	INJECTION	SUBCUTANEOUS	NDA	20150612	3235535d-9ef9-4657-8b2a-176a807d091c
eslicarbazepine acetate	BEA68ZVB2K	Aptiom	ESLICARBAZEPINE ACETATE	HUMAN PRESCRIPTION DRUG LABEL	SUNOVION PHARMACEUTICALS INC	KIT; TABLET	ORAL	NDA	20160901	3d0c9554-eaeb-4694-8089-00133fcadce3
tipranavir	ZZT404XD09	Aptivus	TIPRANAVIR	HUMAN PRESCRIPTION DRUG LABEL	BOEHRINGER INGELHEIM PHARMACEUTICALS INC	CAPSULE, LIQUID FILLED; SOLUTION	ORAL	NDA	20160921	08982e49-d2eb-4b25-b01a-1be52fd669ef
vitamin a palmitate	1D1K0N0VVC	AQUASOL A	VITAMIN A PALMITATE	HUMAN PRESCRIPTION DRUG LABEL	HOSPIRA WORLDWIDE INC	INJECTION, SOLUTION	INTRAMUSCULAR	NDA	20150112	b1c00853-695a-4859-6c8b-22374a98f46d
indacaterol maleate	2JEC1ITX7R	Arcapta Neohaler	INDACATEROL MALEATE	HUMAN PRESCRIPTION DRUG LABEL	NOVARTIS PHARMACEUTICALS CORPORATION	CAPSULE	ORAL; RESPIRATORY (INHALATION)	NDA	20130418	f7d013b1-5ee9-4126-8297-9efd9a5a8344
argatroban	IY90U61Z3S	Argatroban	ARGATROBAN	HUMAN PRESCRIPTION DRUG LABEL	SANDOZ INC	INJECTION	INTRAVENOUS	NDA	20170203	ad7a4516-210f-4ad9-af75-dc11b1376d50
donepezil hydrochloride	3O2T2PJ89D	Aricept	DONEPEZIL HYDROCHLORIDE	HUMAN PRESCRIPTION DRUG LABEL	PD RX PHARMACEUTICALS INC	TABLET, FILM COATED	ORAL	NDA	20170109	46b3a402-b20d-4860-8f09-83ae900f55a6
anastrozole	2Z07MYW1AZ	ARIMIDEX	ANASTROZOLE	HUMAN PRESCRIPTION DRUG LABEL	ASTRAZENECA PHARMACEUTICALS LP	TABLET	ORAL	NDA	20140502	11628cdc-4e3c-4063-ee9f-c51e2386a820
aripiprazole lauroxil	B786J7A343	ARISTADA	ARIPIPRAZOLE LAUROXIL	HUMAN PRESCRIPTION DRUG LABEL	ALKERMES INC	INJECTION, SUSPENSION, EXTENDED RELEASE	INTRAMUSCULAR	NDA	20170227	17a8d11b-73b0-4833-a0b4-cf1ef85edefb
triamcinolone hexacetonide	I7GT1U99Y9	Aristospan	TRIAMCINOLONE HEXACETONIDE	HUMAN PRESCRIPTION DRUG LABEL	SANDOZ INC	INJECTION, SUSPENSION	INTRA-ARTICULAR; PARENTERAL	NDA	20140425	f280d8f5-4224-4f3b-be1b-ceb7587b15c3
exemestane	NY22HMQ4BX	Aromasin	EXEMESTANE	HUMAN PRESCRIPTION DRUG LABEL	PHARMACIA AND UPJOHN COMPANY LLC	TABLET	ORAL	NDA	20170104	cf066b7a-032a-416c-8d40-15ba581423e3
nelarabine	60158CV180	Arranon	NELARABINE	HUMAN PRESCRIPTION DRUG LABEL	NOVARTIS PHARMACEUTICALS CORPORATION	INJECTION	INTRAVENOUS	NDA	20150613	fffa5d75-0dba-4ad7-a252-5f60fa28489a
mometasone furoate	04201GDN4R	ASMANEX HFA	MOMETASONE FUROATE	HUMAN PRESCRIPTION DRUG LABEL	MERCK SHARP AND DOHME CORP	AEROSOL	RESPIRATORY (INHALATION)	NDA	20160712	1f608abd-d414-41e9-89bd-32dd2ef33cb8
candesartan cilexetil	R85M2X0D68	ATACAND	CANDESARTAN CILEXETIL	HUMAN PRESCRIPTION DRUG LABEL	CARILION MATERIALS MANAGEMENT	TABLET	ORAL	NDA	20160806	fd676896-5f5b-48da-becc-3736a6fc1f14
doxycycline hyclate	19XTS3T51U	ATRIDOX	DOXYCYCLINE HYCLATE	HUMAN PRESCRIPTION DRUG LABEL	DEN MAT HOLDINGS LLC	KIT	ORAL	NDA	20161130	2550dbc0-8bdd-4bca-81d5-eec77ee6fbd5
ipratropium bromide	J697UZ2A9J	Atrovent HFA	IPRATROPIUM BROMIDE	HUMAN PRESCRIPTION DRUG LABEL	A S MEDICATION SOLUTIONS	AEROSOL, METERED	RESPIRATORY (INHALATION)	NDA	20161016	70c16bb6-fdf8-45bf-8f01-8e33889d17ac
teriflunomide	1C058IKG3B	Aubagio	TERIFLUNOMIDE	HUMAN PRESCRIPTION DRUG LABEL	GENZYME CORP	TABLET, FILM COATED	ORAL	NDA	20161130	4650d12c-b9c8-4525-b07f-a2d773eca155
tetraferric tricitrate decahydrate	Q91187K011	Auryxia	FERRIC CITRATE	HUMAN PRESCRIPTION DRUG LABEL	KERYX BIOPHARMACEUTICALS INC	TABLET, COATED	ORAL	NDA	20161117	aadd18e0-3752-11e4-8510-0800200c9a66
tazarotene	81BDR9Y8PS	AVAGE	TAZAROTENE	HUMAN PRESCRIPTION DRUG LABEL	ALLERGAN INC	CREAM	CUTANEOUS	NDA	20160930	cd8a3be3-8f83-42cf-8752-6fd16da65150
rosiglitazone maleate	KX2339DP44	AVANDIA 2MG; AVANDIA 4MG	ROSIGLITAZONE MALEATE	HUMAN PRESCRIPTION DRUG LABEL	GLAXOSMITHKLINE LLC	TABLET, FILM COATED	ORAL	NDA	20160919	ec682aec-e98f-41a1-9d21-eb7580ea3a8a
irbesartan	J0E2756Z7N	Avapro	IRBESARTAN	HUMAN PRESCRIPTION DRUG LABEL	SANOFI AVENTIS U S LLC	TABLET	ORAL	NDA	20160708	7885b2a8-be4e-48ab-8113-4e6ab791eb98
sulfanilamide	21240MF57M	AVC	SULFANILAMIDE	HUMAN PRESCRIPTION DRUG LABEL	MEDA PHARMACEUTICALS	CREAM	VAGINAL	NDA	20141120	d344f475-1bf2-4aaf-aae3-0cd0be4995d1
testosterone undecanoate	H16A5VCT9C	Aveed	TESTOSTERONE UNDECANOATE	HUMAN PRESCRIPTION DRUG LABEL	ENDO PHARMACEUTICALS SOLUTIONS INC	INJECTION	INTRAMUSCULAR	NDA	20161026	f80f025b-17d8-40af-8739-20ce07902045
dutasteride	O0J6XJN02I	AVODART	DUTASTERIDE	HUMAN PRESCRIPTION DRUG LABEL	AVERA MCKENNAN HOSPITAL	CAPSULE, LIQUID FILLED	ORAL	NDA	20151123	e053010c-e872-4c2c-b102-f0f0ea9c2030
testosterone	3XMK78S47O	AXIRON	TESTOSTERONE	HUMAN PRESCRIPTION DRUG LABEL	ELI LILLY AND COMPANY	SOLUTION	TOPICAL	NDA	20170203	6e9cbce2-6e73-400f-9333-421a42afa3ae
fluciclovine f-18	38R1Q0L1ZE	Axumin	FLUCICLOVINE F-18	HUMAN PRESCRIPTION DRUG LABEL	BLUE EARTH DIAGNOSTICS	INJECTION, SOLUTION	INTRAVENOUS	NDA	20160822	389a502e-a7d5-43dd-b6bf-f022ff23f3b9
azithromycin monohydrate	JTE4MNN1MD	AzaSITE	AZITHROMYCIN MONOHYDRATE	HUMAN PRESCRIPTION DRUG LABEL	AKORN INC	SOLUTION/ DROPS	OPHTHALMIC	NDA	20150310	14ae4c07-b042-452a-b069-2b41bc646e04
azelastine hydrochloride	0L591QR10I	azelastine hydrochloride	AZELASTINE HYDROCHLORIDE	HUMAN PRESCRIPTION DRUG LABEL	PERRIGO NEW YORK INC	SPRAY, METERED	NASAL	NDA	20160817	d43bd337-03af-4cc7-94b8-94de4d92ffa1
azelaic acid	F2VW3D43YT	AZELEX	AZELAIC ACID	HUMAN PRESCRIPTION DRUG LABEL	ALLERGAN INC	CREAM	CUTANEOUS	NDA	20170306	b086c825-401e-48e7-a6dd-2ad7423e86a0
rasagiline mesylate	LH8C2JI290	Azilect	RASAGILINE MESYLATE	HUMAN PRESCRIPTION DRUG LABEL	APHENA PHARMA SOLUTIONS TENNESSEE LLC	TABLET	ORAL	NDA	20160616	73efe275-acea-49c0-aa76-fdc4249c424e
brinzolamide	9451Z89515	Azopt	BRINZOLAMIDE	HUMAN PRESCRIPTION DRUG LABEL	ALCON LABORATORIES INC	SUSPENSION/ DROPS	OPHTHALMIC	NDA	20160328	e9ea2ae7-1b98-4034-9fba-8ce2225e0145
sulfasalazine	3XC8GUZ6CB	Azulfidine	SULFASALAZINE	HUMAN PRESCRIPTION DRUG LABEL	PHARMACIA AND UPJOHN COMPANY	TABLET	ORAL	NDA	20140514	ddbe69f3-bd55-45f3-a64f-f60226c744c4
sodium chloride	451W47IQ8X	BACTERIOSTATIC SODIUM CHLORIDE	SODIUM CHLORIDE	HUMAN PRESCRIPTION DRUG LABEL	HOSPIRA INC	INJECTION, SOLUTION	INTRAMUSCULAR; INTRAVENOUS; SUBCUTANEOUS	NDA	20170308	376093e7-e09e-4a57-3199-195e45251866
mupirocin calcium	RG38I2P540	BACTROBAN	MUPIROCIN CALCIUM	HUMAN PRESCRIPTION DRUG LABEL	CARDINAL HEALTH	OINTMENT	TOPICAL	NDA	20160211	c142ab8f-fa5c-471a-a49a-058ab8ec023b
dimercaprol	0CPP32S55X	BAL	DIMERCAPROL	HUMAN PRESCRIPTION DRUG LABEL	AKORN INC	INJECTION	INTRAMUSCULAR	NDA	20120404	bee9a137-160f-47e8-a551-ca461ae4f51e
rufinamide	WFW942PR79	Banzel	RUFINAMIDE	HUMAN PRESCRIPTION DRUG LABEL	EISAI INC	SUSPENSION; TABLET, FILM COATED	ORAL	NDA	20150601	0a3fa925-1abd-458a-bd57-4ae780a1ef2d
entecavir	5968Y6H45M	BARACLUDE	ENTECAVIR	HUMAN PRESCRIPTION DRUG LABEL	E R SQUIBB AND SONS L L C	SOLUTION; TABLET, FILM COATED	ORAL	NDA	20150801	046e61c9-9298-4b2e-b76e-b26b81fecd20
insulin glargine	2ZM8CX04RZ	BASAGLAR	INSULIN GLARGINE	HUMAN PRESCRIPTION DRUG LABEL	ELI LILLY AND COMPANY	INJECTION, SOLUTION	SUBCUTANEOUS	NDA	20170215	0ad21db3-2b1c-4ed9-a687-bdd6a74d0aae
beclomethasone dipropionate monohydrate	4H7L9AI22I	BECONASE AQ	BECLOMETHASONE DIPROPIONATE MONOHYDRATE	HUMAN PRESCRIPTION DRUG LABEL	GLAXOSMITHKLINE LLC	SPRAY, SUSPENSION	NASAL	NDA	20150928	a44782cf-4ab5-4c8a-79b7-221f21e40a34
belinostat	F4H96P17NZ	Beleodaq	BELINOSTAT	HUMAN PRESCRIPTION DRUG LABEL	SPECTRUM PHARMACEUTICALS INC	INJECTION, POWDER, LYOPHILIZED, FOR SOLUTION	INTRAVENOUS	NDA	20140716	84b2e16e-f0d1-4757-8da8-79dfa83aab79
suvorexant	081L192FO9	BELSOMRA	SUVOREXANT	HUMAN PRESCRIPTION DRUG LABEL	MERCK SHARP AND DOHME CORP	TABLET, FILM COATED	ORAL	NDA	20160527	e5b72731-1acb-45b7-9c13-290ad12d3951
lorcaserin hydrochloride hemihydrate	REV26SR2B4	Belviq	LORCASERIN HYDROCHLORIDE HEMIHYDRATE	HUMAN PRESCRIPTION DRUG LABEL	EISAI INC	TABLET	ORAL	NDA	20161122	7cbbb12f-760d-487d-b789-ae2d52a3e01f
lorcaserin hydrochloride anhydrous	0QJF08GDPE	BELVIQ XR Extended Release Extended Release	LORCASERIN HYDROCHLORIDE	HUMAN PRESCRIPTION DRUG LABEL	EISAI INC	TABLET, FILM COATED, EXTENDED RELEASE	ORAL	NDA	20160725	5b42e05f-33dd-49a0-ae24-a316f07a4b8d
bendamustine hydrochloride	981Y8SX18M	BENDEKA	BENDAMUSTINE HYDROCHLORIDE	HUMAN PRESCRIPTION DRUG LABEL	TEVA PHARMACEUTICALS USA INC	INJECTION, SOLUTION	INTRAVENOUS	NDA	20170215	ace9a43b-f9bd-4896-abfe-0ef4fec67ddf
olmesartan medoxomil	6M97XTV3HD	Benicar	OLMESARTAN MEDOXOMIL	HUMAN PRESCRIPTION DRUG LABEL	PD RX PHARMACEUTICALS INC	TABLET, FILM COATED	ORAL	NDA	20170222	ae3e0a4e-3a0c-4589-adb0-8fc3a5510f5b
dicyclomine hydrochloride	CQ903KQA31	Bentyl	DICYCLOMINE HYDROCHLORIDE	HUMAN PRESCRIPTION DRUG LABEL	APTALIS PHARMA US INC	CAPSULE; INJECTION, SOLUTION; TABLET	INTRAMUSCULAR; ORAL	NDA	20130618	c56598d5-9cd1-4cce-b172-ac338775aec7
bepotastine besilate	6W18MO1QR3	Bepreve	BEPOTASTINE BESILATE	HUMAN PRESCRIPTION DRUG LABEL	BAUSCH AND LOMB INCORPORATED	SOLUTION/ DROPS	OPHTHALMIC	NDA	20160601	68bbf6a0-c4b5-47c1-8a1c-08220fbdbce6
bepotastine	HYD2U48IAS	BEPREVE	BEPOTASTINE BESILATE	HUMAN PRESCRIPTION DRUG LABEL	PHYSICIANS TOTAL CARE INC	SOLUTION/ DROPS	OPHTHALMIC	NDA	20090801	7c77517f-24c7-4778-94a7-873d11c3c657
besifloxacin	BFE2NBZ7NX	Besivance	BESIFLOXACIN	HUMAN PRESCRIPTION DRUG LABEL	A S MEDICATION SOLUTIONS	SUSPENSION	OPHTHALMIC	NDA	20160928	b111b1ab-10b0-4378-8aef-e51d5274306c
povidone-iodine	85H0HZU99M	Betadine	POVIDONE-IODINE	HUMAN PRESCRIPTION DRUG LABEL	ALCON LABORATORIES INC	SOLUTION	OPHTHALMIC	NDA	20160211	b026de1b-9949-4557-ac49-c7b0038c24cd
levobunolol hydrochloride	O90S49LDHH	BETAGAN	LEVOBUNOLOL HYDROCHLORIDE	HUMAN PRESCRIPTION DRUG LABEL	ALLERGAN INC	SOLUTION/ DROPS	OPHTHALMIC	NDA	20111101	1a32c0e8-7d10-447e-a7c4-252c98b629bd
betamethasone dipropionate	826Y60901U	Betamethasone Dipropionate	BETAMETHASONE DIPROPIONATE	HUMAN PRESCRIPTION DRUG LABEL	A S MEDICATION SOLUTIONS	CREAM	TOPICAL	NDA	20160719	fca9ebe1-3fef-4533-a7e4-03bf15cf785c
betamethasone valerate	9IFA5XM7R2	Betamethasone Valerate	BETAMETHASONE VALERATE	HUMAN PRESCRIPTION DRUG LABEL	GANDW LABORATORIES INC	CREAM; OINTMENT	TOPICAL	ANDA; NDA	20161213	784476d2-5e5c-fdba-a677-8973a777b5ef
sotalol hydrochloride	HEC37C70XX	BETAPACE; BETAPACE AF	SOTALOL HYDROCHLORIDE	HUMAN PRESCRIPTION DRUG LABEL	COVIS PHARMA	TABLET	ORAL	NDA	20160524	afce2787-8899-4098-87c8-f1e8dd19e6dd
timolol	817W3C6175	Betimol	TIMOLOL	HUMAN PRESCRIPTION DRUG LABEL	OAK PHARMACEUTICALS INC SUBSIDIARY OF AKORN INC	SOLUTION/ DROPS	OPHTHALMIC	NDA	20140327	3d7acd55-33b1-4a24-99ae-01f87b0dca1f
betaxolol hydrochloride	6X97D2XT0O	Betoptic S	BETAXOLOL HYDROCHLORIDE	HUMAN PRESCRIPTION DRUG LABEL	ALCON LABORATORIES INC	SUSPENSION/ DROPS	OPHTHALMIC	NDA	20170201	71659a34-efad-4147-81c7-da10985e9224
penicillin g benzathine	RIT82F58GK	BICILLIN L-A	PENICILLIN G BENZATHINE	HUMAN PRESCRIPTION DRUG LABEL	A S MEDICATION SOLUTIONS	INJECTION, SUSPENSION	INTRAMUSCULAR	NDA	20161209	a519a9bf-8fec-4fd3-b0b2-f4ae8c7f20ce
carmustine	U68WG3173Y	BiCNU	CARMUSTINE	HUMAN PRESCRIPTION DRUG LABEL	HERITAGE PHARMACEUTICALS INC	KIT		NDA	20160610	d6cbb63c-e0b1-43ee-ad6f-408da0772079
praziquantel	6490C9U457	Biltricide	PRAZIQUANTEL	HUMAN PRESCRIPTION DRUG LABEL	DEPARTMENT OF STATE HEALTH SERVICES PHARMACY BRANCH	TABLET, FILM COATED	ORAL	NDA	20161118	74c9dab0-eaa8-4495-80be-e8092a6bcb5c
alendronate sodium	2UY4M2U3RA	Binosto	ALENDRONATE SODIUM	HUMAN PRESCRIPTION DRUG LABEL	MISSION PHARMACAL COMPANY	TABLET, EFFERVESCENT	ORAL	NDA	20160706	ad670460-141b-e481-f713-7aed9485de8d
neostigmine methylsulfate	98IMH7M386	Bloxiverz	NEOSTIGMINE METHYLSULFATE	HUMAN PRESCRIPTION DRUG LABEL	AVADEL LEGACY PHARMACEUTICALS LLC	INJECTION	INTRAVENOUS	NDA	20170308	79ee2111-d65c-11e1-9b23-0800200c9a66
ibandronate sodium	J12U072QL0	Boniva	IBANDRONATE SODIUM	HUMAN PRESCRIPTION DRUG LABEL	GENENTECH INC	TABLET, FILM COATED	ORAL	NDA	20161216	841bf769-0148-42a8-a4d0-ff062b4734e8
bosutinib monohydrate	844ZJE6I55	BOSULIF	BOSUTINIB MONOHYDRATE	HUMAN PRESCRIPTION DRUG LABEL	PFIZER LABORATORIES DIV PFIZER INC	TABLET, FILM COATED	ORAL	NDA	20161201	adc84ad5-a04d-4fee-9ba8-91f7abd928e3
follitropin	076WHW89TW	Bravelle	UROFOLLITROPIN	HUMAN PRESCRIPTION DRUG LABEL	FERRING PHARMACEUTICALS INC	KIT	SUBCUTANEOUS	NDA	20150701	9bb87daf-d156-504e-adaf-4c21383f8d16
methohexital sodium	60200PNZ7Q	Brevital Sodium	METHOHEXITAL SODIUM	HUMAN PRESCRIPTION DRUG LABEL	PAR PHARMACEUTICAL INC	INJECTION, POWDER, LYOPHILIZED, FOR SOLUTION	INTRAMUSCULAR; INTRAVENOUS; RECTAL	NDA	20150611	eccd8340-ead3-4363-8902-0c19d33aa2ac
sugammadex sodium	ERJ6X2MXV7	BRIDION	SUGAMMADEX	HUMAN PRESCRIPTION DRUG LABEL	MERCK SHARP AND DOHME CORP	INJECTION, SOLUTION	INTRAVENOUS	NDA	20161024	5171d883-fe8f-482c-97ab-40b00975b64a
ticagrelor	GLH0314RVC	BRILINTA	TICAGRELOR	HUMAN PRESCRIPTION DRUG LABEL	ASTRAZENECA PHARMACEUTICALS LP	TABLET	ORAL	NDA	20160928	f7b3f443-e83d-4bf2-0e96-023448fed9a8
brivaracetam	U863JGG2IA	Briviact	BRIVARACETAM	HUMAN PRESCRIPTION DRUG LABEL	UCB INC	INJECTION, SUSPENSION; SOLUTION; TABLET, FILM COATED	INTRAVENOUS; ORAL	NDA	20160425	3cf2f439-0e97-443e-8e33-25ecef616f6c
arformoterol tartrate	5P8VJ2I235	Brovana	ARFORMOTEROL TARTRATE	HUMAN PRESCRIPTION DRUG LABEL	SUNOVION PHARMACEUTICALS INC	SOLUTION	RESPIRATORY (INHALATION)	NDA	20140630	7134ae7c-6c64-470d-ab4e-81e35413b839
sodium phenylbutyrate	NT6K61736T	BUPHENYL; Buphenyl	SODIUM PHENYLBUTYRATE	HUMAN PRESCRIPTION DRUG LABEL	HORIZON PHARMA INC	POWDER; TABLET	ORAL	NDA	20160526	463a36fa-3eb2-4326-8bd0-c8c7a11bca3a
buprenorphine hydrochloride	56W8MW3EN1	Buprenex	BUPRENORPHINE HYDROCHLORIDE	HUMAN PRESCRIPTION DRUG LABEL	RECKITT BENCKISER PHARMACEUTICALS INC	INJECTION	INTRAMUSCULAR; INTRAVENOUS	NDA	20161222	b086772e-d15a-4d13-b1a2-38bfbde1f18c
busulfan	G1LN9045DK	BUSULFEX	BUSULFAN	HUMAN PRESCRIPTION DRUG LABEL	OTSUKA AMERICA PHARMACEUTICAL INC	INJECTION	INTRAVENOUS	NDA	20160317	e03a2579-fb59-4c77-b487-0a72cb8cd76e
butabarbital sodium	9WTD50I918	Butisol Sodium	BUTABARBITAL SODIUM	HUMAN PRESCRIPTION DRUG LABEL	MEDA PHARMACEUTICALS INC	SOLUTION; TABLET	ORAL	ANDA; NDA	20150812	7883bbc0-0874-11dc-a818-0002a5d5c51b
buprenorphine	40D3SCR4GZ	Butrans	BUPRENORPHINE	HUMAN PRESCRIPTION DRUG LABEL	PURDUE PHARMA LP	PATCH, EXTENDED RELEASE	TRANSDERMAL	NDA	20161227	794aa355-66de-41b8-aedf-f2c40f6bc664
exenatide	9P1872D4OL	BYDUREON	EXENATIDE	HUMAN PRESCRIPTION DRUG LABEL	ASTRAZENECA PHARMACEUTICALS LP	INJECTION, SUSPENSION, EXTENDED RELEASE; KIT	SUBCUTANEOUS	NDA	20150924	71fe88be-b4e6-4c2d-9cc3-8b1864467776
nebivolol hydrochloride	JGS34J7L9I	Bystolic	NEBIVOLOL HYDROCHLORIDE	HUMAN PRESCRIPTION DRUG LABEL	CARDINAL HEALTH	TABLET	ORAL	NDA	20170202	895cb85a-5ec8-4070-babf-d1325c028677
caffeine citrate	U26EO4675Q	CAFCIT	CAFFEINE CITRATE	HUMAN PRESCRIPTION DRUG LABEL	WEST WARD PHARMACEUTICAL CORP	INJECTION	INTRAVENOUS	NDA	20150310	21489401-f2a7-47d3-897a-4b7efa04dd7a
calcipotriene	143NQ3779B	Calcipotriene	CALCIPOTRIENE	HUMAN PRESCRIPTION DRUG LABEL	PRASCO LABORATORIES	CREAM	TOPICAL	NDA	20150812	377eafda-737c-4ba2-9ec5-61209b8814ed
calcium chloride	M4I0D6VV5M	Calcium Chloride	CALCIUM CHLORIDE	HUMAN PRESCRIPTION DRUG LABEL	CARDINAL HEALTH	INJECTION, SOLUTION	INTRAVENOUS	NDA	20120515	0c15e47f-8a07-43d9-a1a6-cc183fceca0c
edetate calcium disodium	25IH6R4SGF	Calcium Disodium Versenate	EDETATE CALCIUM DISODIUM	HUMAN PRESCRIPTION DRUG LABEL	MEDICIS PHARMACEUTICAL CORP	INJECTION	INTRAMUSCULAR; INTRAVENOUS	NDA	20130702	74435a8a-28a9-4080-93d0-d9d5f10b325e
ibuprofen	WK2XYI10QM	Caldolor	IBUPROFEN	HUMAN PRESCRIPTION DRUG LABEL	CUMBERLAND PHARMACEUTICALS INC	INJECTION	INTRAVENOUS	NDA	20160422	1eaa7790-f1a1-4f51-b10a-cbbaf033f684
diclofenac potassium	L4D5UA6CB4	Cambia	DICLOFENAC POTASSIUM	HUMAN PRESCRIPTION DRUG LABEL	DEPOMED INC	POWDER, FOR SOLUTION	ORAL	NDA	20160526	d249ced1-4ca0-4f57-adcb-23440f58f659
acamprosate calcium	59375N1D0U	Campral	ACAMPROSATE CALCIUM	HUMAN PRESCRIPTION DRUG LABEL	CARILION MATERIALS MANAGEMENT	TABLET, DELAYED RELEASE	ORAL	NDA	20160806	fe6f754f-62b4-4c86-805d-221332409516
irinotecan hydrochloride	042LAQ1IIS	Camptosar	IRINOTECAN HYDROCHLORIDE	HUMAN PRESCRIPTION DRUG LABEL	PHARMACIA AND UPJOHN COMPANY LLC	INJECTION, SOLUTION	INTRAVENOUS	NDA	20160602	f2f20b37-8bd4-4e8a-b596-be80b48ca2f1
mesalamine	4Q81I59GXC	Canasa	MESALAMINE	HUMAN PRESCRIPTION DRUG LABEL	MCKESSON RXPAK INC	SUPPOSITORY	RECTAL	NDA	20170226	75fb1efa-d513-4203-8962-6508a24ef3eb
caspofungin acetate	VUW370O5QE	CANCIDAS	CASPOFUNGIN ACETATE	HUMAN PRESCRIPTION DRUG LABEL	MERCK SHARP AND DOHME CORP	INJECTION, POWDER, LYOPHILIZED, FOR SOLUTION	INTRAVENOUS	NDA	20170210	3bad23a6-09a6-4194-9182-093ed61bc71c
mepenzolate bromide	APX8D32IX1	Cantil	MEPENZOLATE BROMIDE	HUMAN PRESCRIPTION DRUG LABEL	SANOFI AVENTIS U S LLC	TABLET	ORAL	NDA	20120320	71b7afe6-4625-4467-adb7-510769da2b17
capreomycin sulfate	9H8D3J7V21	CAPASTAT SULFATE	CAPREOMYCIN	HUMAN PRESCRIPTION DRUG LABEL	AKORN	INJECTION, POWDER, FOR SOLUTION	INTRAMUSCULAR; INTRAVENOUS	NDA	20090901	808e4421-2b9c-41e1-a82c-39256b112ae8
fluocinolone acetonide	0CD5FD6S2M	Capex	FLUOCINOLONE ACETONIDE	HUMAN PRESCRIPTION DRUG LABEL	GALDERMA LABORATORIES L P	KIT		NDA	20151221	a52763d0-7024-48a8-9cca-3127333dfb01
vandetanib	YO460OQ37K	CAPRELSA	VANDETANIB	HUMAN PRESCRIPTION DRUG LABEL	ASTRAZENECA PHARMACEUTICALS LP	TABLET	ORAL	NDA	20160701	4dc7f0af-77fb-4eec-46b9-dd1c2dcb4525
carglumic acid	5L0HB4V1EW	Carbaglu	CARGLUMIC ACID	HUMAN PRESCRIPTION DRUG LABEL	ORPHAN EUROPE SARL	TABLET	ORAL	NDA	20151101	10175e73-5172-4dde-a508-8a88b7afc0a1
mepivacaine hydrochloride	4VFX2L7EM5	Carbocaine	MEPIVACAINE HYDROCHLORIDE	HUMAN PRESCRIPTION DRUG LABEL	HOSPIRA INC	INJECTION, SOLUTION	EPIDURAL; INFILTRATION	NDA	20160127	6255ce29-25db-4964-309d-10939a436ff4
carbon dioxide	142M471B3J	Carbon Dioxide	CARBON DIOXIDE	HUMAN PRESCRIPTION DRUG LABEL	GENERAL AIR SERVICE AND SUPPLY CO	GAS	RESPIRATORY (INHALATION)	NDA	20170119	2fd1831a-248d-4adc-8375-a08969d181e2
nicardipine hydrochloride	K5BC5011K3	Cardene IV	NICARDIPINE HYDROCHLORIDE	HUMAN PRESCRIPTION DRUG LABEL	CHIESI USA INC	INJECTION, SOLUTION	INTRAVENOUS	NDA	20161212	72c19612-6dc6-4413-80a2-3f85953e4763
tetrakis(2-methoxyisobutylisocyanide)copper(i) tetrafluoroborate	N6OU7HJ70P	Cardiolite	TETRAKIS(2-METHOXYISOBUTYLISOCYANIDE)COPPER(I) TETRAFLUOROBORATE	HUMAN PRESCRIPTION DRUG LABEL	LANTHEUS MEDICAL IMAGING INC	INJECTION, POWDER, LYOPHILIZED, FOR SOLUTION	INTRAVENOUS	NDA	20161121	49662def-2fb9-47b2-8467-ca56f6006167
diltiazem hydrochloride	OLH94387TE	Cardizem CD	DILTIAZEM HYDROCHLORIDE	HUMAN PRESCRIPTION DRUG LABEL	VALEANT PHARMACEUTICALS NORTH AMERICA LLC	CAPSULE, COATED, EXTENDED RELEASE	ORAL	NDA	20170109	1042fa13-e6af-46b9-8008-6c941f0978b1
doxazosin mesylate	86P6PQK0MU	Cardura XL	DOXAZOSIN MESYLATE	HUMAN PRESCRIPTION DRUG LABEL	ROERIG	TABLET, MULTILAYER, EXTENDED RELEASE	ORAL	NDA	20170112	cfbb4ddc-00e9-403e-8529-41eb96b81618
carbamazepine	33CM23913M	CARNEXIV	CARBAMAZEPINE	HUMAN PRESCRIPTION DRUG LABEL	LUNDBECK PHARMACEUTICALS LLC	INJECTION, POWDER, FOR SOLUTION	INTRAVENOUS	NDA	20170119	fd22916c-ee35-4b57-9b1b-68d106422f5d
bicalutamide	A0Z3NAU9DP	CASODEX	BICALUTAMIDE	HUMAN PRESCRIPTION DRUG LABEL	ASTRAZENECA PHARMACEUTICALS LP	TABLET	ORAL	NDA	20160301	03607c0d-b772-435f-c985-ecce8ea8cafd
clonidine	MN3L5RMN02	Catapres	CLONIDINE	HUMAN PRESCRIPTION DRUG LABEL	BOEHRINGER INGELHEIM PHARMACEUTICALS INC	PATCH, EXTENDED RELEASE	TRANSDERMAL	NDA	20120615	fe0f5dcb-65dd-4d31-80d6-8b97eb040063
alprostadil	F5TD010360	Caverject Impulse	ALPROSTADIL	HUMAN PRESCRIPTION DRUG LABEL	PHARMACIA AND UPJOHN COMPANY LLC	INJECTION, POWDER, LYOPHILIZED, FOR SOLUTION	INTRACAVERNOUS	NDA	20170224	4dec1dbd-c63b-4a1b-81cb-c8d29696cc40
aztreonam	G2B4VE5GH8	Cayston	AZTREONAM	HUMAN PRESCRIPTION DRUG LABEL	GILEAD SCIENCES INC	KIT		NDA	20140529	67300ca3-8c53-4ce4-8e86-2c03be1f9b8a
ceftibuten dihydrate	62F4443RWP	CEDAX	CEFTIBUTEN DIHYDRATE	HUMAN PRESCRIPTION DRUG LABEL	PERNIX THERAPEUTICS LLC	CAPSULE; SUSPENSION	ORAL	NDA	20150831	756d627b-021d-4609-aa08-af6cab80a812
cefazolin sodium	P380M0454Z	Cefazolin	CEFAZOLIN SODIUM	HUMAN PRESCRIPTION DRUG LABEL	BAXTER HEALTHCARE CORPORATION	INJECTION, SOLUTION	INTRAVENOUS	NDA	20161011	d91a8d13-99a0-4d87-88dc-71cbd37922b4
cefditoren pivoxil	78THA212DH	Cefditoren Pivoxil	CEFDITOREN PIVOXIL	HUMAN PRESCRIPTION DRUG LABEL	PHARMA ROMLEV INC	TABLET, FILM COATED	ORAL	NDA	20130604	d5050d0e-81d1-4707-a38a-e80de2aebf09
cefepime hydrochloride	I8X1O0607P	Cefepime	CEFEPIME	HUMAN PRESCRIPTION DRUG LABEL	BAXTER HEALTHCARE CORPORATION	INJECTION, SOLUTION	INTRAVENOUS	NDA	20160509	be5f8ca6-7232-423a-a2d5-cccb7abe7921
cefotetan disodium	0GXP746VXB	CEFOTAN; Cefotan	CEFOTETAN DISODIUM	HUMAN PRESCRIPTION DRUG LABEL	TELIGENT PHARMA INC	INJECTION, POWDER, FOR SOLUTION	INTRAMUSCULAR; INTRAVENOUS	NDA	20160225	0860bfe0-da3e-4460-da57-2411db14c426
cefoxitin sodium	Q68050H03T	Cefoxitin and Dextrose	CEFOXITIN SODIUM	HUMAN PRESCRIPTION DRUG LABEL	B BRAUN MEDICAL INC	INJECTION, SOLUTION	INTRAVENOUS	NDA	20130621	6c7e9485-1ede-411c-8c46-911439332864
ceftazidime	9M416Z9QNR	Ceftazidime and Dextrose	CEFTAZIDIME	HUMAN PRESCRIPTION DRUG LABEL	B BRAUN MEDICAL INC	INJECTION, SOLUTION	INTRAVENOUS	NDA	20150529	1b41f272-0727-4ce5-a4af-6255061a08b0
cefuroxime axetil	Z49QDT0J8Z	CEFTIN	CEFUROXIME AXETIL	HUMAN PRESCRIPTION DRUG LABEL	GLAXOSMITHKLINE LLC	POWDER, FOR SUSPENSION; TABLET, FILM COATED	ORAL	NDA	20161122	2f439b86-59d6-4350-aeb4-c904b3781db4
ceftriaxone sodium	023Z5BR09K	CEFTRIAXONE AND DEXTROSE	CEFTRIAXONE	HUMAN PRESCRIPTION DRUG LABEL	B BRAUN MEDICAL INC	INJECTION, SOLUTION	INTRAVENOUS	NDA	20150721	67153914-16bc-490d-82d7-638061618467
celecoxib	JCX84Q7J1L	CELEBREX	CELECOXIB	HUMAN PRESCRIPTION DRUG LABEL	UNIT DOSE SERVICES	CAPSULE	ORAL	NDA	20170307	0e3ae600-374f-4ddb-9454-dae0d8076987
citalopram hydrobromide	I1E9D14F36	Celexa	CITALOPRAM HYDROBROMIDE	HUMAN PRESCRIPTION DRUG LABEL	ALLERGAN USA INC	TABLET, FILM COATED	ORAL	NDA	20170125	4259d9b1-de34-43a4-85a8-41dd214e9177
mycophenolate mofetil	9242ECW6R0	CellCept	MYCOPHENOLATE MOFETIL	HUMAN PRESCRIPTION DRUG LABEL	LAKE ERIE MEDICAL DBA QUALITY CARE PRODUCTS LLC	TABLET, FILM COATED	ORAL	NDA	20170131	ca059bbf-0341-4e9d-8537-8b0c30ff42c7
methsuximide	0G76K8X6C0	Celontin	METHSUXIMIDE	HUMAN PRESCRIPTION DRUG LABEL	PARKE DAVIS DIV OF PFIZER INC	CAPSULE	ORAL	NDA	20140725	64a6ee88-c6b1-4e13-8208-b6772ef65a74
estrogens, conjugated synthetic a	JM2621P2LS	Cenestin	SYNTHETIC CONJUGATED ESTROGENS, A	HUMAN PRESCRIPTION DRUG LABEL	PHYSICIANS TOTAL CARE INC	TABLET, FILM COATED	ORAL	NDA	20040901	1cd07b54-f66f-4040-9058-462324267196
mupirocin	D0GX863OA5	CENTANY	MUPIROCIN	HUMAN PRESCRIPTION DRUG LABEL	MEDIMETRIKS PHARMACEUTICALS INC	OINTMENT	TOPICAL	NDA	20110131	90cfa2dc-3904-4bd3-b951-dcdb141883bf
eliglustat	DR40J4WA67	Cerdelga	ELIGLUSTAT	HUMAN PRESCRIPTION DRUG LABEL	GENZYME CORPORATION	CAPSULE	ORAL	NDA	20140826	819f828a-b888-4e46-83fc-94d774a28a83
fosphenytoin sodium	7VLR55452Z	CEREBYX	FOSPHENYTOIN SODIUM	HUMAN PRESCRIPTION DRUG LABEL	PFIZER LABORATORIES DIV PFIZER INC	INJECTION, SOLUTION	INTRAMUSCULAR; INTRAVENOUS	NDA	20170315	d4c36fad-0ba2-4cd4-9c5e-dcf843f38a5a
technetium tc-99m exametazime	3B744AG22N	CERETEC	TECHNETIUM TC-99M EXAMETAZIME	HUMAN PRESCRIPTION DRUG LABEL	MEDI PHYSICS INC DBA GE HEALTHCARE	INJECTION, POWDER, LYOPHILIZED, FOR SOLUTION	INTRAVENOUS	NDA	20130823	3c1eca7e-57a0-4876-8ed6-cd655ef5e296
imiglucerase	Q6U6J48BWY	Cerezyme	IMIGLUCERASE	HUMAN PRESCRIPTION DRUG LABEL	GENZYME CORPORATION	INJECTION, POWDER, LYOPHILIZED, FOR SOLUTION	INTRAVENOUS	NDA	20170309	df60f030-866b-4374-a31f-8ae3f6b45c38
nabilone	2N4O9L084N	Cesamet	NABILONE	HUMAN PRESCRIPTION DRUG LABEL	MEDA PHARMACEUTICALS INC	CAPSULE	ORAL	NDA	20150507	bb582d64-0f51-11df-8a39-0800200c9a66
cetrorelix acetate	W9Y8L7GP4C	Cetrotide	CETRORELIX ACETATE	HUMAN PRESCRIPTION DRUG LABEL	EMD SERONO INC	KIT	SUBCUTANEOUS	NDA	20160628	aca7768e-28a7-4027-b1d8-e66247665f79
acetylcysteine	WYQ7N0BPYC	Cetylev	ACETYLCYSTEINE	HUMAN PRESCRIPTION DRUG LABEL	ARBOR PHARMACEUTICALS	TABLET, EFFERVESCENT	ORAL	NDA	20170209	78922087-33de-4a2f-9460-42c311120efb
varenicline tartrate	82269ASB48	CHANTIX	VARENICLINE TARTRATE	HUMAN PRESCRIPTION DRUG LABEL	A S MEDICATION SOLUTIONS	KIT		NDA	20170223	875351eb-1c25-44ad-9a37-799919216044
succimer	DX1U2629QE	Chemet	SUCCIMER	HUMAN PRESCRIPTION DRUG LABEL	RECORDATI RARE DISEASES INC	CAPSULE	ORAL	NDA	20160517	62035612-9505-3a3f-1ac8-e2dbd711d24e
secretin human	A0426J905J	ChiRhoStim; ChiRhoStim 40	HUMAN SECRETIN	HUMAN PRESCRIPTION DRUG LABEL	CHIRHOCLIN INC	INJECTION, POWDER, LYOPHILIZED, FOR SOLUTION	INTRAVENOUS	NDA	20160318	b4dfe70f-0a86-4488-9ba1-dcd8f86cbfcd
cholic acid	G1JO7801AE	Cholbam	CHOLIC ACID	HUMAN PRESCRIPTION DRUG LABEL	MANCHESTER PHARMACEUTICALS	CAPSULE	ORAL	NDA	20150323	e5b67402-8550-4604-97a0-c7b149fbf753
mebrofenin	7PV0B6ED98	Choletec	MEBROFENIN	HUMAN PRESCRIPTION DRUG LABEL	BRACCO DIAGNOSTICS INC	INJECTION, POWDER, LYOPHILIZED, FOR SOLUTION	INTRAVENOUS	NDA	20150517	fd085485-998d-42a3-879a-b2d96cb8aed7
choline c-11	M4AS4XGD4Q	Choline C 11	CHOLINE C-11	HUMAN PRESCRIPTION DRUG LABEL	MAYO CLINIC	INJECTION	INTRAVENOUS	NDA	20131112	8e046642-5038-4094-b1bb-a1915558fb1c
choriogonadotropin alfa	6413W06WR3	Chorionic Gonadotropin	CHORIONIC GONADOTROPIN	HUMAN PRESCRIPTION DRUG LABEL	FRESENIUS KABI USA LLC	KIT		NDA	20160201	f93b2baa-03ac-4650-b35a-20b818d712d6
chromic chloride	KB1PCR9DMW	Chromium	CHROMIC CHLORIDE	HUMAN PRESCRIPTION DRUG LABEL	HOSPIRA INC	INJECTION, SOLUTION	INTRAVENOUS	NDA	20160609	da207ca8-7836-4c66-92fe-36cc89baf773
tadalafil	742SXX0ICT	Cialis	TADALAFIL	HUMAN PRESCRIPTION DRUG LABEL	CARDINAL HEALTH	TABLET, FILM COATED	ORAL	NDA	20170313	36627750-76d6-4ac3-9f3c-4cf2c33a694b
ciclopirox	19W019ZDRJ	Ciclopirox	CICLOPIROX	HUMAN PRESCRIPTION DRUG LABEL	ALVOGEN INC	GEL	TOPICAL	NDA	20161110	b145e01c-2760-8665-41a8-aedbfa7a39e6
ciprofloxacin hydrochloride	4BA73M5E37	CILOXAN	CIPROFLOXACIN HYDROCHLORIDE	HUMAN PRESCRIPTION DRUG LABEL	ALCON LABORATORIES INC	OINTMENT	OPHTHALMIC	NDA	20170301	1c292706-a900-4d6f-979e-9c42d6ff2fb2
cisplatin	Q20Q21Q62J	CISplatin	CISPLATIN	HUMAN PRESCRIPTION DRUG LABEL	WG CRITICAL CARE LLC	INJECTION, SOLUTION	INTRAVENOUS	NDA	20150415	2bf8d2fb-80c8-401d-8e9b-d58463f5e954
desloratadine	FVF865388R	Clarinex	DESLORATADINE	HUMAN PRESCRIPTION DRUG LABEL	A S MEDICATION SOLUTIONS	TABLET, FILM COATED	ORAL	NDA	20160823	a7b5d043-da63-499c-b8bd-adf9295a6975
clarithromycin	H1250JIK0A	Clarithromycin	CLARITHROMYCIN	HUMAN PRESCRIPTION DRUG LABEL	PREFERRED PHARMACEUTICALS INC	TABLET, FILM COATED	ORAL	NDA	20160928	a97e9976-2793-4c61-a361-2ab061593b4c
clindamycin hydrochloride	T20OQ1YN1W	Cleocin Hydrochloride	CLINDAMYCIN HYDROCHLORIDE	HUMAN PRESCRIPTION DRUG LABEL	PHARMACIA AND UPJOHN COMPANY LLC	CAPSULE	ORAL	NDA	20161215	df9a2a41-b132-4f43-8940-b2d773b1369a
clindamycin phosphate	EH6D7113I8	CLEOCIN PHOSPHATE	CLINDAMYCIN PHOSPHATE	HUMAN PRESCRIPTION DRUG LABEL	GENERAL INJECTABLES AND VACCINES INC	INJECTION, SOLUTION	INTRAMUSCULAR; INTRAVENOUS	NDA	20170207	7741156f-b98f-4975-a7e3-1c7d508a6a14
clevidipine	19O2GP3B7Q	Cleviprex	CLEVIDIPINE	HUMAN PRESCRIPTION DRUG LABEL	THE MEDICINES COMPANY	EMULSION	INTRAVENOUS	NDA	20141231	095081a0-1398-11dc-82e1-0002a5d5c51b
clocortolone pivalate	QBL8IZH14X	Cloderm	CLOCORTOLONE PIVALATE	HUMAN PRESCRIPTION DRUG LABEL	PROMIUS PHARMA LLC	CREAM	TOPICAL	NDA	20120830	4abc01f2-03d4-43d5-a085-f452443cfca2
clofarabine	762RDY0Y2H	Clolar	CLOFARABINE	HUMAN PRESCRIPTION DRUG LABEL	SANOFI AVENTIS U S LLC	INJECTION	INTRAVENOUS	NDA	20161031	55d3c78b-dca5-436b-97b5-73d166217415
clomiphene citrate	1B8447E7YI	clomiphene citrate	CLOMIPHENE CITRATE	HUMAN PRESCRIPTION DRUG LABEL	WATSON LABORATORIES INC	TABLET	ORAL	NDA	20140313	5d544453-f6d4-45a4-9ece-2f705b32011f
clomipramine hydrochloride	2LXW0L6GWJ	CLOMIPRAMINE HYDROCHLORIDE	CLOMIPRAMINE HYDROCHLORIDE	HUMAN PRESCRIPTION DRUG LABEL	MALLINCKRODT INC	CAPSULE	ORAL	NDA	20150101	d7cee3fa-d05c-4702-8f75-f446627bdb49
codeine sulfate	11QV9BS0CB	Codeine sulfate	CODEINE SULFATE	HUMAN PRESCRIPTION DRUG LABEL	WEST WARD PHARMACEUTICALS CORP	TABLET	ORAL	NDA	20161221	fa3ed180-298a-4f9d-9d05-15182d7218bf
benztropine mesylate	WMJ8TL7510	Cogentin	BENZTROPINE MESYLATE	HUMAN PRESCRIPTION DRUG LABEL	OAK PHARMACEUTICALS INC SUBSIDIARY OF AKORN INC	INJECTION	INTRAMUSCULAR; INTRAVENOUS	NDA	20130510	b707bc17-3ab4-47a9-a83e-ebd1d384a9d8
colchicine	SML2Y3J35T	Colcrys	COLCHICINE	HUMAN PRESCRIPTION DRUG LABEL	AVERA MCKENNAN HOSPITAL	TABLET, FILM COATED	ORAL	NDA	20160105	22882f81-84de-456a-8f65-a60b0f3d8062
colestipol hydrochloride	X7D10K905G	Colestid	COLESTIPOL HYDROCHLORIDE	HUMAN PRESCRIPTION DRUG LABEL	PHARMACIA AND UPJOHN COMPANY LLC	TABLET	ORAL	NDA	20170109	3e270911-f27b-44d4-b0a2-33506418cc1d
colistimethate sodium	XW0E5YS77G	Coly-Mycin M	COLISTIMETHATE	HUMAN PRESCRIPTION DRUG LABEL	PAR PHARMACEUTICAL INC	INJECTION	INTRAMUSCULAR; INTRAVENOUS	NDA	20170309	6d6e13e2-dc33-4b7b-84d0-66146a57c552
cabozantinib s-malate	DR7ST46X58	COMETRIQ	CABOZANTINIB	HUMAN PRESCRIPTION DRUG LABEL	EXELIXIS INC	CAPSULE; KIT	ORAL	NDA	20160523	1a0c3bea-c87b-4d25-bb44-5f0174da6b34
entacapone	4975G9NM6T	Comtan	ENTACAPONE	HUMAN PRESCRIPTION DRUG LABEL	NOVARTIS PHARMACEUTICALS CORPORATION	TABLET, FILM COATED	ORAL	NDA	20160824	b1aceb59-9be8-43b8-83d6-81e05e4b51e4
methylphenidate hydrochloride	4B3SC438HI	CONCERTA	METHYLPHENIDATE HYDROCHLORIDE	HUMAN PRESCRIPTION DRUG LABEL	JANSSEN PHARMACEUTICALS INC	TABLET, EXTENDED RELEASE	ORAL	NDA	20170111	1a88218c-5b18-4220-8f56-526de1a276cd
podofilox	L36H50F353	Condylox	PODOFILOX	HUMAN PRESCRIPTION DRUG LABEL	ACTAVIS PHARMA INC	SOLUTION	TOPICAL	NDA	20150925	a88de5dc-18b5-438d-9c57-f0fab4d173ff
glatiramer acetate	5M691HL4BO	Copaxone	GLATIRAMER ACETATE	HUMAN PRESCRIPTION DRUG LABEL	TEVA NEUROSCIENCE INC	INJECTION, SOLUTION	SUBCUTANEOUS	NDA	20160906	aa88f583-4f5f-433b-80b4-1f4c9fb28357
cupric chloride	S2QG84156O	COPPER	CUPRIC CHLORIDE	HUMAN PRESCRIPTION DRUG LABEL	HOSPIRA INC	INJECTION, SOLUTION	INTRAVENOUS	NDA	20140630	a84d61a4-8e7f-4be1-aba6-f633b334aafc
flurandrenolide	8EUL29XUQT	Cordran	FLURANDRENOLIDE	HUMAN PRESCRIPTION DRUG LABEL	ALLERGAN INC	TAPE	TOPICAL	NDA	20160711	a9377de5-a07f-4c9f-bdfe-ba7f13809f14
carvedilol	0K47UL67F2	COREG	CARVEDILOL	HUMAN PRESCRIPTION DRUG LABEL	LAKE ERIE MEDICAL DBA QUALITY CARE PRODUCTS LLC	TABLET, FILM COATED	ORAL	NDA	20170131	d068b6a4-63c0-40fc-b3a3-7145bde7ed72
carvedilol phosphate	EQT531S367	COREG CR	CARVEDILOL PHOSPHATE	HUMAN PRESCRIPTION DRUG LABEL	CARILION MATERIALS MANAGEMENT	CAPSULE, EXTENDED RELEASE	ORAL	NDA	20160806	ea60885e-a8c3-4120-97dd-a59ae2251b8b
nadolol	FEN504330V	Corgard	NADOLOL	HUMAN PRESCRIPTION DRUG LABEL	US WORLDMEDS LLC	TABLET	ORAL	NDA	20160309	bcae071c-bd67-4fa9-be40-3325ebf04119
ivabradine hydrochloride	TP19837BZK	Corlanor	IVABRADINE HYDROCHLORIDE	HUMAN PRESCRIPTION DRUG LABEL	AMGEN INC	TABLET, FILM COATED	ORAL	NDA	20150428	92018a65-38f6-45f7-91d4-a34921b81d0d
fenoldopam mesylate	HA3R0MY016	Corlopam	FENOLDOPAM MESYLATE	HUMAN PRESCRIPTION DRUG LABEL	HOSPIRA INC	INJECTION, SOLUTION	INTRAVENOUS	NDA	20151231	df4cd207-c3b8-4008-5290-02f296c2b4a6
hydrocortisone	WI4X0X7BPJ	CORTEF	HYDROCORTISONE	HUMAN PRESCRIPTION DRUG LABEL	PHARMACIA AND UPJOHN COMPANY LLC	TABLET	ORAL	NDA	20160916	9ce19944-dd88-4a7b-84ca-b07f4ec23bad
hydrocortisone acetate	3X7931PO74	Cortifoam	HYDROCORTISONE ACETATE	HUMAN PRESCRIPTION DRUG LABEL	MEDA PHARMACEUTICALS	AEROSOL, FOAM	TOPICAL	NDA	20160204	0093b694-9fcb-46ae-b1ab-7d0fa204c6c8
cosyntropin	72YY86EA29	Cortrosyn	COSYNTROPIN	HUMAN PRESCRIPTION DRUG LABEL	AMPHASTAR PHARMACEUTICALS INC	INJECTION, POWDER, LYOPHILIZED, FOR SOLUTION	INTRAMUSCULAR; INTRAVENOUS	NDA	20161128	746856e9-3930-4f6a-b8e6-a03845d6dd0b
ibutilide fumarate	9L5X4M5L6I	Corvert	IBUTILIDE FUMARATE	HUMAN PRESCRIPTION DRUG LABEL	PHARMACIA AND UPJOHN COMPANY LLC	INJECTION, SOLUTION	INTRAVENOUS	NDA	20170209	2428969a-7431-4e94-9503-ad5c680e2ea4
dactinomycin	1CC1JFE158	Cosmegen	DACTINOMYCIN	HUMAN PRESCRIPTION DRUG LABEL	RECORDATI RARE DISEASES INC	INJECTION, POWDER, LYOPHILIZED, FOR SOLUTION	INTRAVENOUS	NDA	20130215	9914e793-a49c-eb00-1ab7-f606c786fe25
cobimetinib fumarate	6EXI96H8SV	Cotellic	COBIMETINIB	HUMAN PRESCRIPTION DRUG LABEL	GENENTECH INC	TABLET, FILM COATED	ORAL	NDA	20160607	c387579e-cee0-4334-bd1e-73f93ac1bde6
warfarin sodium	6153CWM0CL	COUMADIN	WARFARIN SODIUM	HUMAN PRESCRIPTION DRUG LABEL	BRISTOL MYERS SQUIBB PHARMA COMPANY	TABLET	ORAL	NDA	20170228	d91934a0-902e-c26c-23ca-d5accc4151b6
losartan potassium	3ST302B24A	COZAAR	LOSARTAN POTASSIUM	HUMAN PRESCRIPTION DRUG LABEL	PD RX PHARMACEUTICALS INC	TABLET, FILM COATED	ORAL	NDA	20170120	2410e0c7-8166-403b-8c55-89ed084c2955
isavuconazonium sulfate	31Q44514JV	CRESEMBA	ISAVUCONAZONIUM SULFATE	HUMAN PRESCRIPTION DRUG LABEL	ASTELLAS PHARMA US INC	CAPSULE; INJECTION, POWDER, LYOPHILIZED, FOR SOLUTION	INTRAVENOUS; ORAL	NDA	20160805	8f7f73b8-586a-4df0-935f-fecd4696c16c
rosuvastatin calcium	83MVU38M7Q	CRESTOR	ROSUVASTATIN CALCIUM	HUMAN PRESCRIPTION DRUG LABEL	BRYANT RANCH PREPACK	TABLET, FILM COATED	ORAL	NDA	20170221	cf032216-d184-438a-bbb1-3eb16e33aefb
indinavir sulfate	771H53976Q	CRIXIVAN	INDINAVIR SULFATE	HUMAN PRESCRIPTION DRUG LABEL	MERCK SHARP AND DOHME CORP	CAPSULE	ORAL	NDA	20160915	e19405d9-d9a1-4072-5b9e-40cd3ae4bf1f
cromolyn sodium	Q2WXR1I0PK	Cromolyn Sodium	CROMOLYN	HUMAN PRESCRIPTION DRUG LABEL	WALLACE PHARMACEUTICALS INC	SOLUTION	ORAL	NDA	20151021	fbefd5bd-668a-4d10-b93e-a2e3fc5dddbd
daptomycin	NWQ5N31VKK	CUBICIN RF	DAPTOMYCIN	HUMAN PRESCRIPTION DRUG LABEL	MERCK SHARP AND DOHME CORP	INJECTION, POWDER, LYOPHILIZED, FOR SOLUTION	INTRAVENOUS	NDA	20160713	34c1faa3-a3d8-4fe6-8ca1-7016c17339d2
penicillamine	GNN1DV99GX	Cuprimine	PENICILLAMINE	HUMAN PRESCRIPTION DRUG LABEL	ATON PHARMA INC	CAPSULE	ORAL	NDA	20151217	80e736d3-2017-4d68-94b4-38255c3c59c6
poractant alfa	KE3U2023NP	Curosurf	PORACTANT ALFA	HUMAN PRESCRIPTION DRUG LABEL	CHIESI USA INC	SUSPENSION	ENDOTRACHEAL	NDA	20150413	99bef307-00bd-4379-9f45-ede1380e74d4
hydroxocobalamin	Q40X8H422O	Cyanokit	HYDROXOCOBALAMIN	HUMAN PRESCRIPTION DRUG LABEL	MERIDIAN MEDICAL TECHNOLOGIES INC	INJECTION, POWDER, LYOPHILIZED, FOR SOLUTION	INTRAVENOUS	NDA	20160228	4368656c-6c2b-474c-6144-4f532d424646
cyclophosphamide	8N3DW7272P	Cyclophosphamide	CYCLOPHOSPHAMIDE	HUMAN PRESCRIPTION DRUG LABEL	WEST WARD PHARMACEUTICALS CORP	CAPSULE	ORAL	NDA	20160607	8135b917-882f-4b4c-99b7-fa8ea54af4bf
bromocriptine mesylate	FFP983J3OD	CYCLOSET	BROMOCRIPTINE MESYLATE	HUMAN PRESCRIPTION DRUG LABEL	SANTARUS INC	TABLET	ORAL	NDA	20170217	3e719d6a-342e-428b-93d3-377d31cb15c7
duloxetine hydrochloride	9044SC542W	Cymbalta	DULOXETINE HYDROCHLORIDE	HUMAN PRESCRIPTION DRUG LABEL	UNIT DOSE SERVICES	CAPSULE, DELAYED RELEASE	ORAL	NDA	20170307	6fd7131e-7ac4-42f5-8678-316cf909d942
betaine	3SCV180C9W	Cystadane	BETAINE	HUMAN PRESCRIPTION DRUG LABEL	RARE DISEASE THERAPEUTICS INC	POWDER, FOR SOLUTION	ORAL	NDA	20150109	84f7c21f-d0af-4ae6-9cd5-d5af96ade329
cysteamine hydrochloride	IF1B771SVB	CYSTARAN	CYSTEAMINE HYDROCHLORIDE	HUMAN PRESCRIPTION DRUG LABEL	SIGMA TAU PHARMACEUTICALS INC	SOLUTION	OPHTHALMIC	NDA	20161219	b98ee838-ed23-42a9-93b5-72579e490fba
iothalamate meglumine	XUW72GOP7W	Cysto-Conray II	IOTHALAMATE MEGLUMINE	HUMAN PRESCRIPTION DRUG LABEL	LIEBEL FLARSHEIM COMPANY LLC	INJECTION	URETERAL	NDA	20170215	8841ab4d-674d-4beb-88a5-13e35f6005cc
diatrizoate meglumine	3X9MR4N98U	Cystografin Dilute	DIATRIZOATE MEGLUMINE	HUMAN PRESCRIPTION DRUG LABEL	BRACCO DIAGNOSTICS INC	INJECTION, SOLUTION	INTRAVESICAL	NDA	20150630	e56882fa-4a30-43b1-bb6b-f7d4a4101c4e
hexaminolevulinate hydrochloride	D4F329SL1O	Cysview	HEXAMINOLEVULINATE HYDROCHLORIDE	HUMAN PRESCRIPTION DRUG LABEL	PHOTOCURE ASA	KIT		NDA	20160104	dc23f53b-94b9-4bff-baf3-1fb785928175
liothyronine sodium	GCA9VV7D2N	Cytomel	LIOTHYRONINE SODIUM	HUMAN PRESCRIPTION DRUG LABEL	A S MEDICATION SOLUTIONS	TABLET	ORAL	NDA	20160718	b5cb71c4-0a07-4ac5-b47a-bf46295b4e25
misoprostol	0E43V0BB57	Cytotec	MISOPROSTOL	HUMAN PRESCRIPTION DRUG LABEL	G D SEARLE LLC DIVISION OF PFIZER INC	TABLET	ORAL	NDA	20140731	4ab12da7-5731-4e06-bf1c-bc3f2e711f12
ganciclovir sodium	02L083W284	Cytovene IV	GANCICLOVIR SODIUM	HUMAN PRESCRIPTION DRUG LABEL	GENENTECH INC	INJECTION, POWDER, LYOPHILIZED, FOR SOLUTION	INTRAVENOUS	NDA	20160822	38e8f819-985c-4d20-aafd-3ba953af26ca
dihydroergotamine mesylate	81AXN7R2QT	D.H.E. 45	DIHYDROERGOTAMINE MESYLATE	HUMAN PRESCRIPTION DRUG LABEL	VALEANT PHARMACEUTICALS NORTH AMERICA	INJECTION, SOLUTION	INTRAMUSCULAR; INTRAVENOUS; SUBCUTANEOUS	NDA	20141230	fe826e6a-75c8-43ed-9c36-f8263ec35aff
decitabine	776B62CQ27	Dacogen	DECITABINE	HUMAN PRESCRIPTION DRUG LABEL	OTSUKA AMERICA PHARMACEUTICAL INC	INJECTION, POWDER, LYOPHILIZED, FOR SOLUTION	INTRAVENOUS	NDA	20160429	deb4a13c-855b-4372-9778-6e81da598df6
daclatasvir dihydrochloride	50ZO25C11D	DAKLINZA	DACLATASVIR	HUMAN PRESCRIPTION DRUG LABEL	E R SQUIBB AND SONS L L C	TABLET	ORAL	NDA	20170214	9803a6ff-8a3e-4c64-b3d0-7825c7123bf2
roflumilast	0P6C6ZOP5U	Daliresp	ROFLUMILAST	HUMAN PRESCRIPTION DRUG LABEL	FOREST LABORATORIES INC	TABLET	ORAL	NDA	20160406	95519b97-d0a6-4c9f-baf0-bc5da08296c7
dalbavancin hydrochloride	33WDQ7T81E	DALVANCE	DALBAVANCIN	HUMAN PRESCRIPTION DRUG LABEL	DURATA THERAPEUTICS INC	INJECTION, POWDER, FOR SOLUTION	INTRAVENOUS	NDA	20160128	4b4674d8-4d1e-4728-8465-d42ada33fa5c
dantrolene sodium	287M0347EV	Dantrium	DANTROLENE SODIUM	HUMAN PRESCRIPTION DRUG LABEL	PAR PHARMACEUTICAL INC	CAPSULE	ORAL	NDA	20160226	57b4eec1-49e1-432c-95ae-0fe36e32d64b
pyrimethamine	Z3614QOX8W	Daraprim	PYRIMETHAMINE	HUMAN PRESCRIPTION DRUG LABEL	TURING PHARMACEUTICALS LLC	TABLET	ORAL	NDA	20161101	5368616d-6520-6f6e-2053-686b72656c69
darifenacin hydrobromide	CR02EYQ8GV	Darifenacin	DARIFENACIN	HUMAN PRESCRIPTION DRUG LABEL	ACTAVIS PHARMA INC	TABLET, EXTENDED RELEASE	ORAL	NDA	20160201	71add478-b308-41c6-a1fd-40159b7be2fd
propoxyphene napsylate	38M219L1OJ	Darvon-N	PROPOXYPHENE NAPSYLATE	HUMAN PRESCRIPTION DRUG LABEL	STAT RX USA	TABLET, FILM COATED	ORAL	NDA	20091027	c6c48eee-240b-4425-8691-35462523652e
ioflupane i-123	3MM99T8R5Q	DaTscan	IOFLUPANE I-123	HUMAN PRESCRIPTION DRUG LABEL	MEDI PHYSICS INC DBA GE HEALTHCARE	INJECTION, SOLUTION	INTRAVENOUS	NDA	20150925	ef7804d7-c691-495b-8aaf-5bc54fd5d9f6
oxaprozin	MHJ80W9LRB	Daypro	OXAPROZIN	HUMAN PRESCRIPTION DRUG LABEL	PD RX PHARMACEUTICALS INC	TABLET, FILM COATED	ORAL	NDA	20170220	755ca241-0d01-41ba-a735-e37365352a71
methylphenidate	207ZZ9QZ49	Daytrana	METHYLPHENIDATE	HUMAN PRESCRIPTION DRUG LABEL	NOVEN THERAPEUTICS LLC	PATCH	TRANSDERMAL	NDA	20170112	2c312c31-3198-4775-91ab-294e0b4b9e7f
desmopressin acetate	XB13HYU18U	DDAVP	DESMOPRESSIN ACETATE	HUMAN PRESCRIPTION DRUG LABEL	FERRING PHARMACEUTICALS INC	SPRAY	NASAL	NDA	20160609	d9d8442a-4722-4b41-9faa-1ee853a4cc3b
perflutren	CK0N3WH0SR	Definity	PERFLUTREN	HUMAN PRESCRIPTION DRUG LABEL	LANTHEUS MEDICAL IMAGING INC	INJECTION, SUSPENSION	INTRAVENOUS	NDA	20170127	8ab9c79c-1b5c-4e86-899c-cc74686f070a
defibrotide sodium	L7CHH2B2J0	DEFITELIO	DEFIBROTIDE SODIUM	HUMAN PRESCRIPTION DRUG LABEL	JAZZ PHARMACEUTICALS INC	INJECTION, SOLUTION	INTRAVENOUS	NDA	20160330	2c3db989-d7ad-41ed-9ebf-698dcf6c24ec
estradiol valerate	OKG364O896	Delestrogen	ESTRADIOL VALERATE	HUMAN PRESCRIPTION DRUG LABEL	PAR PHARMACEUTICAL INC	INJECTION	INTRAMUSCULAR	NDA	20150629	e8f94df9-0692-4462-a7f0-fe019a0a3f07
torsemide	W31X2H97FB	Demadex	TORSEMIDE	HUMAN PRESCRIPTION DRUG LABEL	MEDA PHARMACEUTICALS	TABLET	ORAL	NDA	20170208	01b388a0-7dfb-11de-bc4e-0002a5d5c51b
demeclocycline hydrochloride	29O079NTYT	Demeclocycline Hydrochloride	DEMECLOCYCLINE HYDROCHLORIDE	HUMAN PRESCRIPTION DRUG LABEL	COREPHARMA LLC	TABLET	ORAL	NDA	20121002	5e13a6b0-f4dc-4602-b8dd-013013ae149a
meperidine hydrochloride	N8E7F7Q170	DEMEROL	MEPERIDINE HYDROCHLORIDE	HUMAN PRESCRIPTION DRUG LABEL	HOSPIRA INC	INJECTION, SOLUTION	INTRAMUSCULAR; INTRAVENOUS; SUBCUTANEOUS	NDA	20161229	b31d1308-28c3-43f4-e0a6-2f3ed76b8975
metyrosine	DOQ0J0TPF7	Demser	METYROSINE	HUMAN PRESCRIPTION DRUG LABEL	ATON PHARMA INC	CAPSULE	ORAL	NDA	20151120	32fb2f2f-34b5-4cd5-9145-c3ab37c5ca92
penciclovir	359HUE8FJC	Denavir	PENCICLOVIR	HUMAN PRESCRIPTION DRUG LABEL	PRESTIUM PHARMA INC	CREAM	TOPICAL	NDA	20130919	14d60b68-e5dd-475a-8517-576eb7894683
valproate sodium	5VOM6GYJ0D	Depacon	VALPROATE SODIUM	HUMAN PRESCRIPTION DRUG LABEL	ABBVIE INC	INJECTION	INTRAVENOUS	NDA	20170313	da030cbb-40f6-4805-9883-0d8945afbcc3
valproic acid	614OI1Z5WI	Depakene	VALPROIC ACID	HUMAN PRESCRIPTION DRUG LABEL	ABBVIE INC	CAPSULE, LIQUID FILLED; SOLUTION	ORAL	NDA	20170314	6b4331f5-4475-417a-6a9d-09c2f8334235
divalproex sodium	644VL95AO6	Depakote Sprinkles	DIVALPROEX SODIUM	HUMAN PRESCRIPTION DRUG LABEL	ABBVIE INC	CAPSULE	ORAL	NDA	20170313	4619aff4-0f80-444f-858d-42e4137aa809
cytarabine	04079A1RDZ	DepoCyt	CYTARABINE	HUMAN PRESCRIPTION DRUG LABEL	SIGMA TAU PHARMACEUTICALS INC	INJECTION, LIPID COMPLEX	INTRATHECAL	NDA	20150102	9d05d299-b9b0-4bf6-95cf-904dcc4e1f84
methylprednisolone acetate	43502P7F0P	Depo-Medrol	METHYLPREDNISOLONE ACETATE	HUMAN PRESCRIPTION DRUG LABEL	PHARMACIA AND UPJOHN COMPANY LLC	INJECTION, SUSPENSION	INTRALESIONAL; INTRAMUSCULAR; INTRASYNOVIAL; SOFT TISSUE	NDA	20170201	823b0010-2b57-4e76-b5ac-4a8c2963438f
medroxyprogesterone acetate	C2QI4IOI2G	Depo-Provera	MEDROXYPROGESTERONE ACETATE	HUMAN PRESCRIPTION DRUG LABEL	PHARMACIA AND UPJOHN COMPANY LLC	INJECTION, SUSPENSION	INTRAMUSCULAR	NDA	20170112	199cf13e-0859-4a73-9b45-e700d0cd1049
prednicarbate	V901LV1K7D	Dermatop	PREDNICARBATE	HUMAN PRESCRIPTION DRUG LABEL	VALEANT PHARMACEUTICALS NORTH AMERICA LLC	CREAM	TOPICAL	NDA	20140708	ccc7985a-da29-475f-8a53-0f76ba20b86d
deferoxamine mesylate	V9TKO7EO6K	Desferal	DEFEROXAMINE MESYLATE	HUMAN PRESCRIPTION DRUG LABEL	NOVARTIS PHARMACEUTICALS CORPORATION	INJECTION, POWDER, LYOPHILIZED, FOR SOLUTION	INTRAMUSCULAR; INTRAVENOUS; SUBCUTANEOUS	NDA	20120101	a7174843-5965-49fc-b842-f7eff7b48bbc
desonide	J280872D1O	Desonide	DESONIDE	HUMAN PRESCRIPTION DRUG LABEL	PERRIGO NEW YORK INC	OINTMENT	TOPICAL	NDA	20161118	525c035d-d54b-41c0-90c5-bcd284b1abe3
methamphetamine hydrochloride	997F43Z9CV	Desoxyn	METHAMPHETAMINE HYDROCHLORIDE	HUMAN PRESCRIPTION DRUG LABEL	RECORDATI RARE DISEASES INC	TABLET	ORAL	NDA	20161109	f03a68d5-ed00-8a2d-af68-28be909ea85f
tolterodine tartrate	5T619TQR3R	Detrol LA	TOLTERODINE TARTRATE	HUMAN PRESCRIPTION DRUG LABEL	PD RX PHARMACEUTICALS INC	CAPSULE, EXTENDED RELEASE	ORAL	NDA	20170106	81df83d0-088c-4a13-9538-f362a0f35456
dextroamphetamine sulfate	JJ768O327N	DEXEDRINE SPANSULE	DEXTROAMPHETAMINE SULFATE	HUMAN PRESCRIPTION DRUG LABEL	AMEDRA PHARMACEUTICALS LLC	CAPSULE, EXTENDED RELEASE	ORAL	NDA	20170201	a37b6ef9-78b4-4b18-8797-ecb583502500
dexlansoprazole	UYE4T5I70X	Dexilant	DEXLANSOPRAZOLE	HUMAN PRESCRIPTION DRUG LABEL	CARDINAL HEALTH	CAPSULE, DELAYED RELEASE	ORAL	NDA	20170127	8a957692-7f20-4752-b29a-53cff9325dd2
dexmedetomidine hydrochloride	1018WH7F9I	Dexmedetomidine Hydrochloride	DEXMEDETOMIDINE HYDROCHLORIDE	HUMAN PRESCRIPTION DRUG LABEL	WG CRITICAL CARE LLC	INJECTION, SOLUTION, CONCENTRATE	INTRAVENOUS	NDA	20170126	0d2710f2-ee47-4114-ab5c-8dca74cdcb8d
dextrose	IY9XDZ35W2	DEXTROSE	DEXTROSE	HUMAN PRESCRIPTION DRUG LABEL	B BRAUN MEDICAL INC	SOLUTION	INTRAVENOUS	NDA	20170209	085614c7-ada4-4e2c-87c0-c9bc2f18365a
dextrose monohydrate	LX22YL083G	Dextrose	DEXTROSE	HUMAN PRESCRIPTION DRUG LABEL	HOSPIRA INC	INJECTION, SOLUTION	INTRAVENOUS	NDA	20170310	155f0dfd-657a-4fc4-11a7-5b84cc216c4c
glyburide	SX6K58TVWC	DiaBeta	GLYBURIDE	HUMAN PRESCRIPTION DRUG LABEL	SANOFI AVENTIS U S LLC	TABLET	ORAL	NDA	20170126	172ff8f1-586d-4df1-a4ef-13185d1b40dd
acetazolamide	O3FX965V0I	Diamox Sequels	ACETAZOLAMIDE	HUMAN PRESCRIPTION DRUG LABEL	TEVA WOMEN S HEALTH INC	CAPSULE, EXTENDED RELEASE	ORAL	NDA	20151207	74e47451-2bc8-496e-88ad-c10002ee8e22
phenoxybenzamine hydrochloride	X1IEG24OHL	Dibenzyline	PHENOXYBENZAMINE HYDROCHLORIDE	HUMAN PRESCRIPTION DRUG LABEL	CONCORDIA PHARMACEUTICALS INC	CAPSULE	ORAL	NDA	20170222	8852dd44-098c-4d99-88e0-a092a8e08e11
benzphetamine hydrochloride	43DWT87QT7	DIDREX	BENZPHETAMINE HYDROCHLORIDE	HUMAN PRESCRIPTION DRUG LABEL	A S MEDICATION SOLUTIONS LLC	TABLET	ORAL	NDA	20141214	165a1ba0-43e1-4227-be36-629a8b0a25e5
diethylpropion hydrochloride	19V2PL39NG	diethylpropion hydrochloride er	DIETHYLPROPION HYDROCHLORIDE ER	HUMAN PRESCRIPTION DRUG LABEL	APOTHECA INC	TABLET	ORAL	NDA	20170124	46d9dd37-a8c4-4c01-e054-00144ff8d46c
adapalene	1L4806J2QF	Differin	ADAPALENE	HUMAN PRESCRIPTION DRUG LABEL	GALDERMA LABORATORIES L P	CREAM	TOPICAL	NDA	20151119	ab4b2120-57fc-6c61-b239-37c21789c065
fidaxomicin	Z5N076G8YQ	Dificid	FIDAXOMICIN	HUMAN PRESCRIPTION DRUG LABEL	MERCK SHARP AND DOHME CORP	TABLET, FILM COATED	ORAL	NDA	20151211	dd966338-c820-4270-b704-09ef75fa3ceb
fluconazole	8VZV102JFY	Diflucan	FLUCONAZOLE	HUMAN PRESCRIPTION DRUG LABEL	PD RX PHARMACEUTICALS INC	TABLET	ORAL	NDA	20170110	b3d97a44-9ae7-43d2-9e7e-60cae66a5adf
digoxin	73K4184T59	Digoxin	DIGOXIN	HUMAN PRESCRIPTION DRUG LABEL	PRECISION DOSE INC	SOLUTION	ORAL	NDA	20170131	6c5f8e9e-0dea-4d54-9e57-d112651b23e8
phenytoin	6158TKW0C5	Dilantin-125	PHENYTOIN	HUMAN PRESCRIPTION DRUG LABEL	PARKE DAVIS DIV OF PFIZER INC	SUSPENSION	ORAL	NDA	20170217	051742b5-b0f0-44a5-8d31-3288527b0638
isosorbide dinitrate	IA7306519N	Dilatrate SR	ISOSORBIDE DINITRATE	HUMAN PRESCRIPTION DRUG LABEL	ENDO PHARMACEUTICALS INC	CAPSULE, EXTENDED RELEASE	ORAL	NDA	20161110	7ec5ba03-6164-4199-a333-7cd8d7c75e17
hydromorphone hydrochloride	L960UP2KRW	DILAUDID	HYDROMORPHONE HYDROCHLORIDE	HUMAN PRESCRIPTION DRUG LABEL	PURDUE PHARMA LP	LIQUID; TABLET	ORAL	NDA	20170228	3afae8b9-bb24-447a-bc7f-041c8326a438
valsartan	80M03YXJ7I	Diovan	VALSARTAN	HUMAN PRESCRIPTION DRUG LABEL	PD RX PHARMACEUTICALS INC	TABLET	ORAL	NDA	20170313	29c0e001-4855-4903-aa1d-64e4dd155b8a
olsalazine sodium	Y7JEW0XG7I	Dipentum	OLSALAZINE SODIUM	HUMAN PRESCRIPTION DRUG LABEL	MEDA PHARMACEUTICALS	CAPSULE, GELATIN COATED	ORAL	NDA	20150515	8512d0c6-db4e-4673-b3b4-28975c18413f
propofol	YI7VU623SF	Diprivan	DIPRIVAN	HUMAN PRESCRIPTION DRUG LABEL	GENERAL INJECTABLES AND VACCINES INC	INJECTION, EMULSION	INTRAVENOUS	NDA	20170118	7603f1ba-cfbd-4ec5-881a-13f4832c9893
methadone hydrochloride	229809935B	DISKETS	METHADONE HYDROCHLORIDE	HUMAN PRESCRIPTION DRUG LABEL	WEST WARD PHARMACEUTICALS CORP	TABLET	ORAL	NDA	20170217	e6af84de-cbfc-4a3b-bd73-6bcf77337168
chlorothiazide	77W477J15H	DIURIL	CHLOROTHIAZIDE	HUMAN PRESCRIPTION DRUG LABEL	SALIX PHARMACEUTICALS INC	SUSPENSION	ORAL	NDA	20160628	bd936e35-1af8-42da-bcc0-f22489d68574
dobutamine hydrochloride	0WR771DJXV	DOBUTamine Hydrochloride in Dextrose	DOBUTAMINE HYDROCHLORIDE	HUMAN PRESCRIPTION DRUG LABEL	HOSPIRA INC	INJECTION, SOLUTION	INTRAVENOUS	NDA	20161221	9943a961-3b50-4847-8a84-d8414ce38daa
docetaxel	15H5577CQD	Docetaxel	DOCETAXEL	HUMAN PRESCRIPTION DRUG LABEL	HOSPIRA INC	INJECTION, SOLUTION	INTRAVENOUS	NDA	20170117	3104aab1-cd6e-4ad2-8e0a-286a0c5d1940
docetaxel anhydrous	699121PHCA	Docetaxel	DOCETAXEL ANHYDROUS	HUMAN PRESCRIPTION DRUG LABEL	HOSPIRA INC	INJECTION, SOLUTION	INTRAVENOUS	NDA	20170123	a0ec4bcc-93ea-4c41-a4b6-95ec19491807
dopamine hydrochloride	7L3E358N9L	Dopamine Hydrochloride and Dextrose	DOPAMINE HYDROCHLORIDE	HUMAN PRESCRIPTION DRUG LABEL	HOSPIRA INC	INJECTION, SOLUTION	INTRAVENOUS	NDA	20161121	08f23f6e-150d-45ea-098e-f2edf64c21a1
doxapram hydrochloride	P5RU6UOQ5Y	Dopram	DOXAPRAM HYDROCHLORIDE	HUMAN PRESCRIPTION DRUG LABEL	WEST WARD PHARMACEUTICAL CORP	INJECTION	INTRAVENOUS	NDA	20111209	b8eb330a-a75b-46cb-b694-5be9327ed2eb
quazepam	JF8V0828ZI	Doral	QUAZEPAM	HUMAN PRESCRIPTION DRUG LABEL	CUTIS HEALTH LLC	TABLET	ORAL	NDA	20161026	9727e8b4-14f1-451d-9630-84eabc772e42
doripenem	BHV525JOBH	Doribax	DORIPENEM	HUMAN PRESCRIPTION DRUG LABEL	SHIONOGI INC	POWDER, FOR SOLUTION	INTRAVENOUS	NDA	20161207	974cac49-7d08-4c2a-9c24-ce75f66d9d75
gadoterate meglumine	L0ND3981AG	DOTAREM	GADOTERATE MEGLUMINE	HUMAN PRESCRIPTION DRUG LABEL	GUERBET LLC	INJECTION	INTRAVENOUS	NDA	20140330	e2c4a5ac-2df2-4cf4-a2d3-6fbe2d898ebc
doxorubicin hydrochloride	82F2G7BL4E	DOXIL	DOXORUBICIN HYDROCHLORIDE	HUMAN PRESCRIPTION DRUG LABEL	JANSSEN PRODUCTS LP	INJECTION, SUSPENSION, LIPOSOMAL	INTRAVENOUS	NDA	20170221	21d9c619-7e94-49e2-ac41-31e9ea96554a
albumin aggregated	799C8VF17R	DRAXIMAGE MAA	KIT FOR THE PREPARATION OF TECHNETIUM TC 99M ALBUMIN AGGREGATED	HUMAN PRESCRIPTION DRUG LABEL	JUBILANT DRAXIMAGE INC	INJECTION, POWDER, FOR SOLUTION	INTRAVENOUS	NDA	20161220	bbefaa05-1dc0-3ae7-7264-ce1eddf0da2b
ergocalciferol	VS041H42XC	DRISDOL	ERGOCALCIFEROL	HUMAN PRESCRIPTION DRUG LABEL	VALIDUS PHARMACEUTICALS LLC	CAPSULE, LIQUID FILLED	ORAL	NDA	20160719	e3ace9d6-578f-4334-8897-77251b133ed5
dronabinol	7J8897W37S	Dronabinol	DRONABINOL	HUMAN PRESCRIPTION DRUG LABEL	ACTAVIS PHARMA INC	CAPSULE	ORAL	NDA	20161212	1f1af798-17d5-47d0-b129-21d4aa1eb125
hydroxyurea	X6Q56QN5QC	DROXIA	HYDROXYUREA	HUMAN PRESCRIPTION DRUG LABEL	E R SQUIBB AND SONS L L C	CAPSULE	ORAL	NDA	20160323	740e054b-faac-7c27-f06d-a56efb699355
clonidine hydrochloride	W76I6XXF06	Duraclon	CLONIDINE HYDROCHLORIDE	HUMAN PRESCRIPTION DRUG LABEL	MYLAN INSTITUTIONAL LLC	INJECTION, SOLUTION	EPIDURAL	NDA	20161011	8c126bb8-732a-4949-8754-2f50b5543638
difluprednate	S8A06QG2QE	DUREZOL	DUREZOL	HUMAN PRESCRIPTION DRUG LABEL	ALCON LABORATORIES INC	EMULSION	OPHTHALMIC	NDA	20160730	d07b65d5-f8e3-4594-a7fb-108218746cec
aspirin	R16CO5Y76E	DURLAZA	ACETYLSALICYLIC ACID	HUMAN PRESCRIPTION DRUG LABEL	NEW HAVEN PHARMACEUTICALS INC	CAPSULE, EXTENDED RELEASE	ORAL	NDA	20150925	4c2a1403-3862-1efd-0a91-444989222b37
amphetamine	CK833KGX7E	Dyanavel XR	AMPHETAMINE	HUMAN PRESCRIPTION DRUG LABEL	TRIS PHARMA INC	SUSPENSION, EXTENDED RELEASE	ORAL	NDA	20170112	a8a7eb93-4192-4826-bbf1-82c06634f553
diclofenac sodium	QTG126297Q	Dyloject	DICLOFENAC SODIUM	HUMAN PRESCRIPTION DRUG LABEL	HOSPIRA INC	INJECTION, SOLUTION	INTRAVENOUS	NDA	20170209	dd089777-5479-457a-bc22-3e49d8ae15b1
triamterene	WS821Z52LQ	Dyrenium	TRIAMTERENE	HUMAN PRESCRIPTION DRUG LABEL	CONCORDIA PHARMACEUTICALS INC	CAPSULE	ORAL	NDA	20160826	ebb177c0-d45d-4443-a85a-e76bd9931a42
econazole nitrate	H438WYN10E	Econazole Nitrate Topical Foam, 1%	ECONAZOLE NITRATE TOPICAL FOAM, 1%	HUMAN PRESCRIPTION DRUG LABEL	XIROMED LLC	AEROSOL, FOAM	TOPICAL	NDA	20160719	5861b5c0-e690-0c5f-a4ac-678085a4f66a
azilsartan kamedoxomil	WEC6I2K1FC	Edarbi	AZILSARTAN KAMEDOXOMIL	HUMAN PRESCRIPTION DRUG LABEL	ARBOR PHARMACEUTICALS	TABLET	ORAL	NDA	20161031	52b27c75-9f5a-4816-bafd-dace9d7d2063
ethacrynic acid	M5DP350VZV	EDECRIN	ETHACRYNIC ACID	HUMAN PRESCRIPTION DRUG LABEL	AVERA MCKENNAN HOSPITAL	TABLET	ORAL	NDA	20151210	cfc43a98-2dc4-4edc-ad49-d2e368ea1bc2
rilpivirine hydrochloride	212WAX8KDD	EDURANT	RILPIVIRINE HYDROCHLORIDE	HUMAN PRESCRIPTION DRUG LABEL	JANSSEN PRODUCTS LP	TABLET, FILM COATED	ORAL	NDA	20150822	03880372-2c68-45c6-a53a-f420c49541d6
venlafaxine hydrochloride	7D7RX5A8MO	Effexor XR	VENLAFAXINE HYDROCHLORIDE	HUMAN PRESCRIPTION DRUG LABEL	LAKE ERIE MEDICAL DBA QUALITY CARE PRODUCTS LLC	CAPSULE, EXTENDED RELEASE	ORAL	NDA	20170130	35f4790c-1235-49fe-bb9b-842f9e8c09f7
prasugrel hydrochloride	G89JQ59I13	Effient	PRASUGREL HYDROCHLORIDE	HUMAN PRESCRIPTION DRUG LABEL	ELI LILLY AND COMPANY	TABLET, FILM COATED	ORAL	NDA	20160712	5fe9c118-c44b-48d7-a142-9668ae3df0c6
tesamorelin acetate	LGW5H38VE3	Egrifta	TESAMORELIN	HUMAN PRESCRIPTION DRUG LABEL	THERATECHNOLOGIES INC	KIT	SUBCUTANEOUS	NDA	20160817	67d362c1-078c-11e4-9191-0800200c9a66
taliglucerase alfa	0R4NLX88O4	ELELYSO	TALIGLUCERASE ALFA	HUMAN PRESCRIPTION DRUG LABEL	PFIZER LABORATORIES DIV PFIZER INC	INJECTION, POWDER, LYOPHILIZED, FOR SOLUTION	INTRAVENOUS	NDA	20170106	fa3cbd5d-677c-4b19-9032-d9182cb69a83
epinastine hydrochloride	GFM415S5XL	ELESTAT	EPINASTINE HYDROCHLORIDE	HUMAN PRESCRIPTION DRUG LABEL	ALLERGAN INC	SOLUTION/ DROPS	OPHTHALMIC	NDA	20120117	a9628ec7-bbeb-4cfa-932f-645a8aca8987
pimecrolimus	7KYV510875	ELIDEL	PIMECROLIMUS	HUMAN PRESCRIPTION DRUG LABEL	VALEANT PHARMACEUTICALS NORTH AMERICA LLC	CREAM	TOPICAL	NDA	20140831	e4027e5a-0f9b-4070-b196-f60172f45c4c
leuprolide acetate	37JNS02E7V	ELIGARD	LEUPROLIDE ACETATE	HUMAN PRESCRIPTION DRUG LABEL	TOLMAR PHARMACEUTICALS INC	KIT	SUBCUTANEOUS	NDA	20170119	b78d1919-9dee-44fa-90f9-e0a26d32481d
permethrin	509F88P9SZ	elimite	PERMETHRIN	HUMAN PRESCRIPTION DRUG LABEL	PRESTIUM PHARMA INC	CREAM	TOPICAL	NDA	20160126	c6c509bb-658e-46eb-a844-8323ecd115de
apixaban	3Z9Y7UWC1J	ELIQUIS	APIXABAN	HUMAN PRESCRIPTION DRUG LABEL	CARDINAL HEALTH	TABLET, FILM COATED	ORAL	NDA	20170313	a454cd24-0c6d-46e8-b1e4-197388606175
ulipristal acetate	YF7V70N02B	Ella	ULIPRISTAL ACETATE	HUMAN PRESCRIPTION DRUG LABEL	A S MEDICATION SOLUTIONS	TABLET	ORAL	NDA	20170215	4bc8f664-d3af-4ca5-8bbd-7d120da8027d
epirubicin hydrochloride	22966TX7J5	Ellence	EPIRUBICIN HYDROCHLORIDE	HUMAN PRESCRIPTION DRUG LABEL	PHARMACIA AND UPJOHN COMPANY LLC	INJECTION, SOLUTION	INTRAVENOUS	NDA	20160718	0a03c798-a652-4895-b29c-3b521a89ba42
pentosan polysulfate sodium	914032762Y	ELMIRON	PENTOSAN POLYSULFATE SODIUM	HUMAN PRESCRIPTION DRUG LABEL	CARDINAL HEALTH	CAPSULE, GELATIN COATED	ORAL	NDA	20140701	3b172ad2-074f-4534-af1f-89d951647ee9
emedastine difumarate	42MB94QOSM	EMADINE	EMEDASTINE DIFUMARATE	HUMAN PRESCRIPTION DRUG LABEL	ALCON LABORATORIES INC	SOLUTION/ DROPS	OPHTHALMIC	NDA	20160101	98a010d5-4905-4abf-a9d2-c85a07daa23b
estramustine phosphate sodium	75F375MT2N	Emcyt	ESTRAMUSTINE PHOSPHATE SODIUM	HUMAN PRESCRIPTION DRUG LABEL	PHARMACIA AND UPJOHN COMPANY	CAPSULE	ORAL	NDA	20140617	a9b01bc6-95ac-46f9-befa-d845a74d53c1
aprepitant	1NF15YR6UY	EMEND	APREPITANT	HUMAN PRESCRIPTION DRUG LABEL	MERCK SHARP AND DOHME CORP	CAPSULE; KIT; POWDER, FOR SUSPENSION	ORAL	NDA	20170105	696f9e80-9cae-403b-de9e-078343ce4713
fosaprepitant dimeglumine	D35FM8T64X	EMEND	FOSAPREPITANT DIMEGLUMINE	HUMAN PRESCRIPTION DRUG LABEL	MERCK SHARP AND DOHME CORP	INJECTION, POWDER, LYOPHILIZED, FOR SOLUTION	INTRAVENOUS	NDA	20160201	44f634f4-b794-4d55-8ab7-037fdef8ff0f
deflazacort	KR5YZ6AE4B	EMFLAZA	DEFLAZACORT	HUMAN PRESCRIPTION DRUG LABEL	MARATHON PHARMACEUTICALS LLC	SUSPENSION; TABLET	ORAL	NDA	20170224	c1d8a24e-96d4-4e3a-8f7e-b9c2dc060b1f
selegiline	2K1V7GP655	EMSAM	SELEGILINE	HUMAN PRESCRIPTION DRUG LABEL	MYLAN SPECIALTY	PATCH	TRANSDERMAL	NDA	20150331	b891bd9f-fdb8-4862-89c5-ecdd700398a3
emtricitabine	G70B4ETF4S	Emtriva	EMTRICITABINE	HUMAN PRESCRIPTION DRUG LABEL	REMEDYREPACK INC	CAPSULE	ORAL	NDA	20161010	dffe6b95-fb23-4124-8bae-1e2d5ab711b6
darifenacin	APG9819VLM	Enablex	DARIFENACIN	HUMAN PRESCRIPTION DRUG LABEL	LAKE ERIE MEDICAL AND SURGICAL SUPPLY DBA QUALITY CARE PRODUCTS LLC	TABLET, EXTENDED RELEASE	ORAL	NDA	20120305	cec47488-ebad-4a3a-904c-e916b432e2cf
progesterone	4G7DS2Q64Y	ENDOMETRIN	PROGESTERONE	HUMAN PRESCRIPTION DRUG LABEL	FERRING PHARMACEUTICALS INC	INSERT	VAGINAL	NDA	20160916	2ba50fa9-b349-40cb-9a4b-1af8faa4ec09
estrogens, conjugated synthetic b	8L6LAK9BTR	ENJUVIA	SYNTHETIC CONJUGATED ESTROGENS, B	HUMAN PRESCRIPTION DRUG LABEL	TEVA WOMEN S HEALTH INC	TABLET, FILM COATED	ORAL	NDA	20151023	b7aba0b2-72d1-4429-bb64-98b92e9d9433
alvimopan	677C126AET	Entereg	ALVIMOPAN	HUMAN PRESCRIPTION DRUG LABEL	MERCK SHARP AND DOHME CORP	CAPSULE	ORAL	NDA	20150824	77a67dc6-35d3-48ff-9d18-292d4d442f70
gadoxetate disodium	HOY74VZE0M	EOVIST	GADOXETATE DISODIUM	HUMAN PRESCRIPTION DRUG LABEL	BAYER HEALTHCARE PHARMACEUTICALS INC	INJECTION, SOLUTION	INTRAVENOUS	NDA	20150327	6218b1e1-cbc3-4c14-bec7-528ac163a561
ephedrine sulfate	U6X61U5ZEG	ephedrine sulfate	EPHEDRINE SULFATE	HUMAN PRESCRIPTION DRUG LABEL	AKORN INC	INJECTION	INTRAVENOUS	NDA	20170308	490334c5-dbac-4a18-9e13-fc9ef5484e41
epinephrine	YKH834O4BH	Epinephrine	EPINEPHRINE	HUMAN PRESCRIPTION DRUG LABEL	GENERAL INJECTABLES AND VACCINES INC	INJECTION, SOLUTION	ENDOTRACHEAL; INTRACARDIAC; INTRAVENOUS	NDA	20170207	a41b3e0c-8f43-49a5-90ea-0509e5fc18e2
lamivudine	2T8Q726O95	Epivir	LAMIVUDINE	HUMAN PRESCRIPTION DRUG LABEL	REMEDYREPACK INC	TABLET	ORAL	NDA	20170111	bc62b38c-4cc9-4e64-8852-1a0be6d36d8e
anidulafungin	9HLM53094I	ERAXIS	ANIDULAFUNGIN	HUMAN PRESCRIPTION DRUG LABEL	ROERIG	INJECTION, POWDER, LYOPHILIZED, FOR SOLUTION	INTRAVENOUS	NDA	20160225	a88d9010-55fb-4a02-baff-042cd27688ea
vismodegib	25X868M3DS	ERIVEDGE	VISMODEGIB	HUMAN PRESCRIPTION DRUG LABEL	GENENTECH INC	CAPSULE	ORAL	NDA	20150530	eb368bb6-80e3-4df9-8a85-91df0a2ada6a
sertaconazole nitrate	1DV05410M5	Ertaczo	SERTACONAZOLE NITRATE	HUMAN PRESCRIPTION DRUG LABEL	VALEANT PHARMACEUTICALS NORTH AMERICA LLC	CREAM	TOPICAL	NDA	20140125	821073f7-33f6-464d-baed-f66d97987d6d
erythromycin	63937KV33D	ERYGEL	ERYTHROMYCIN	HUMAN PRESCRIPTION DRUG LABEL	PRESTIUM PHARMA INC	GEL	TOPICAL	NDA	20160126	07fabf03-f124-4eee-afad-2d1dfcabbff8
erythromycin lactobionate	33H58I7GLQ	Erythrocin Lactobionate	ERYTHROMYCIN LACTOBIONATE	HUMAN PRESCRIPTION DRUG LABEL	HOSPIRA INC	INJECTION, POWDER, LYOPHILIZED, FOR SOLUTION	INTRAVENOUS	NDA	20161115	a96c405f-bd70-4bb4-719e-ac6a79dcc213
erythromycin ethylsuccinate	1014KSJ86F	Erythromycin Ethylsuccinate	ERYTHROMYCIN ETHYLSUCCINATE	HUMAN PRESCRIPTION DRUG LABEL	WILSHIRE PHARMACEUTICALS INC	GRANULE, FOR SUSPENSION	ORAL	NDA	20160928	f4a3fffd-ce02-450f-bbcc-d425374e3e32
pirfenidone	D7NLD2JX7U	Esbriet	PIRFENIDONE	HUMAN PRESCRIPTION DRUG LABEL	GENENTECH INC	CAPSULE; TABLET, COATED	ORAL	NDA	20170124	2e8c3537-36d7-4de5-9b5c-7a624b9a9e6e
esmolol hydrochloride	V05260LC8D	Esmolol	ESMOLOL	HUMAN PRESCRIPTION DRUG LABEL	GENERAL INJECTABLES AND VACCINES INC	INJECTION	INTRAVENOUS	NDA	20170118	35460df2-18d3-4132-85e6-5289bad4c670
esomeprazole strontium	C5N25H3803	ESOMEPRAZOLE STRONTIUM	ESOMEPRAZOLE STRONTIUM	HUMAN PRESCRIPTION DRUG LABEL	PARAPRO LLC	CAPSULE, DELAYED RELEASE	ORAL	NDA	20161020	53240ab5-98e7-4050-b640-e09c1271899a
estradiol	4TI98Z838E	EstroGel	ESTRADIOL	HUMAN PRESCRIPTION DRUG LABEL	ASCEND THERAPEUTICS US LLC	GEL, METERED	TOPICAL	NDA	20161209	762ac371-bb8b-47e7-b48f-e80d452c9dd4
ethanolamine oleate	U4RY8MRX7C	Ethamolin	ETHANOLAMINE OLEATE	HUMAN PRESCRIPTION DRUG LABEL	QOL MEDICAL LLC	INJECTION, SOLUTION	INTRAVENOUS	NDA	20130423	a9c1d8c5-443e-400e-a42c-16a25fb47231
amifostine	M487QF2F4V	Ethyol	AMIFOSTINE	HUMAN PRESCRIPTION DRUG LABEL	CUMBERLAND PHARMACEUTICALS INC	INJECTION, POWDER, LYOPHILIZED, FOR SOLUTION	INTRAVENOUS	NDA	20161214	f11c0753-ef0a-4e1b-83dd-8543649df9a5
etoposide phosphate	528XYJ8L1N	ETOPOPHOS	ETOPOSIDE PHOSPHATE	HUMAN PRESCRIPTION DRUG LABEL	E R SQUIBB AND SONS L L C	INJECTION, POWDER, LYOPHILIZED, FOR SOLUTION	INTRAVENOUS	NDA	20161205	e28c05f0-081f-406d-8bfb-9160a6908307
crisaborole	Q2R47HGR7P	Eucrisa	CRISABOROLE	HUMAN PRESCRIPTION DRUG LABEL	ANACOR PHARMACEUTICALS INC	OINTMENT	TOPICAL	NDA	20161222	609b77de-1ca3-4783-b8f5-01a9c0f1d77d
crotamiton	D6S4O4XD0H	Eurax	CROTAMITON	HUMAN PRESCRIPTION DRUG LABEL	RANBAXY LABORATORIES INC	CREAM; LOTION	TOPICAL	NDA	20150130	56465446-7f78-4ad1-acb3-08a4d60e5715
raloxifene hydrochloride	4F86W47BR6	Evista	RALOXIFENE HYDROCHLORIDE	HUMAN PRESCRIPTION DRUG LABEL	PD RX PHARMACEUTICALS INC	TABLET	ORAL	NDA	20170203	be68ba7b-19fc-49b0-b9a7-685b11bc0fe0
melphalan hydrochloride	1VXP4V453T	EVOMELA	MELPHALAN	HUMAN PRESCRIPTION DRUG LABEL	SPECTRUM PHARMACEUTICALS INC	INJECTION, POWDER, LYOPHILIZED, FOR SOLUTION	INTRAVENOUS	NDA	20160418	c5d68b96-14bd-4605-b6d2-2bf8b0c5ca8a
cevimeline hydrochloride	P81Q6V85NP	Evoxac	CEVIMELINE HYDROCHLORIDE	HUMAN PRESCRIPTION DRUG LABEL	DAIICHI SANKYO PHARMA DEVELOPMENT	CAPSULE	ORAL	NDA	20161117	0679dd4c-fece-4c6d-b273-2c62237e8973
sulconazole nitrate	1T89100D5U	Exelderm	SULCONAZOLE NITRATE	HUMAN PRESCRIPTION DRUG LABEL	RANBAXY LABORATORIES INC	SOLUTION	TOPICAL	NDA	20150928	b3aea089-3961-43ea-8335-8128e9bae13b
rivastigmine tartrate	9IY2357JPE	Exelon	RIVASTIGMINE TARTRATE	HUMAN PRESCRIPTION DRUG LABEL	NOVARTIS PHARMACEUTICALS CORPORATION	CAPSULE	ORAL	NDA	20161102	f1e28b44-3897-4788-9659-f5d6bce4d91e
rivastigmine	PKI06M3IW0	Exelon	RIVASTIGMINE	HUMAN PRESCRIPTION DRUG LABEL	NOVARTIS PHARMACEUTICALS CORPORATION	PATCH, EXTENDED RELEASE	TRANSDERMAL	NDA	20161102	07c12e14-bbd5-4ec8-84e4-fbe7b5ba10e0
eteplirsen	AIW6036FAS	Exondys 51	ETEPLIRSEN	HUMAN PRESCRIPTION DRUG LABEL	SAREPTA THERAPEUTICS INC	INJECTION	INTRAVENOUS	NDA	20161219	33bff678-7829-479e-9110-b8e33a0bc0aa
bupivacaine	Y8335394RO	EXPAREL	BUPIVACAINE	HUMAN PRESCRIPTION DRUG LABEL	PACIRA PHARMACEUTICALS INC	INJECTION, SUSPENSION, LIPOSOMAL	INFILTRATION	NDA	20160825	bb5a9e59-0f51-11df-8a39-0800200c9a66
gemifloxacin mesylate	X4S9F8RL01	FACTIVE	GEMIFLOXACIN MESYLATE	HUMAN PRESCRIPTION DRUG LABEL	MERUS LABS INTERNATIONAL INC	TABLET	ORAL	NDA	20160801	63f60426-e27f-4258-9bfc-b4a15ebdca83
famciclovir	QIC03ANI02	Famvir	FAMCICLOVIR	HUMAN PRESCRIPTION DRUG LABEL	NOVARTIS PHARMACEUTICALS CORPORATION	TABLET, FILM COATED	ORAL	NDA	20160916	3c6194c0-ba69-4b16-b882-caf736a02348
iloperidone	VPO7KJ050N	Fanapt	ILOPERIDONE	HUMAN PRESCRIPTION DRUG LABEL	VANDA PHARMACEUTICALS INC	KIT; TABLET	ORAL	NDA	20160722	33f60b40-3fca-11de-8f56-0002a5d5c51b
toremifene citrate	2498Y783QT	Fareston	TOREMIFENE CITRATE	HUMAN PRESCRIPTION DRUG LABEL	KYOWA KIRIN INC	TABLET	ORAL	NDA	20170106	2cab8dd1-3a10-48e6-86ce-0e5275ed49e5
dapagliflozin propanediol	887K2391VH	FARXIGA	DAPAGLIFLOZIN	HUMAN PRESCRIPTION DRUG LABEL	ASTRAZENECA PHARMACEUTICALS LP	TABLET, FILM COATED	ORAL	NDA	20170301	72ad22ae-efe6-4cd6-a302-98aaee423d69
panobinostat lactate	HN0T99OO4V	FARYDAK	PANOBINOSTAT	HUMAN PRESCRIPTION DRUG LABEL	NOVARTIS PHARMACEUTICALS CORPORATION	CAPSULE	ORAL	NDA	20160606	7774972a-eeaa-4b9a-9e56-3fc1b968e86a
fulvestrant	22X328QOC4	FASLODEX	FULVESTRANT	HUMAN PRESCRIPTION DRUG LABEL	ASTRAZENECA PHARMACEUTICALS LP	INJECTION	INTRAMUSCULAR	NDA	20160712	83d7a440-e904-4e36-afb5-cb02b1c919f7
clozapine	J60AR2IKIC	FazaClo	CLOZAPINE	HUMAN PRESCRIPTION DRUG LABEL	JAZZ PHARMACEUTICALS INC	TABLET, ORALLY DISINTEGRATING	ORAL	NDA	20170228	b7b7541a-1fe4-4b11-b6b7-68fb5510faa4
felbamate	X72RBB02N8	Felbatol	FELBAMATE	HUMAN PRESCRIPTION DRUG LABEL	MEDA PHARMACEUTICALS INC	SUSPENSION; TABLET	ORAL	NDA	20111114	2f522701-397a-11de-8a39-0800200c9a66
letrozole	7LKK855W8I	Femara	LETROZOLE	HUMAN PRESCRIPTION DRUG LABEL	NOVARTIS PHARMACEUTICALS CORPORATION	TABLET, FILM COATED	ORAL	NDA	20140122	82b77d74-085f-45ac-a7dd-1f5c038bf406
estradiol acetate	5R97F5H93P	Femring	ESTRADIOL ACETATE	HUMAN PRESCRIPTION DRUG LABEL	ALLERGAN INC	RING	VAGINAL	NDA	20160502	9e4c5295-1fe9-4da3-90f9-04204e3e72e4
fenoprofen calcium	0X2CW1QABJ	FENORTHO	FENORTHO	HUMAN PRESCRIPTION DRUG LABEL	BPI LABS LLC	CAPSULE	ORAL	NDA	20160614	02a23e48-f371-448b-92b2-e2d010be1886
fentanyl	UF599785JZ	Fentanyl	FENTANYL	HUMAN PRESCRIPTION DRUG LABEL	SANDOZ INC	PATCH	TRANSDERMAL	NDA	20170210	ca7a8abd-9301-40f5-9300-6398f4d467b3
fentanyl citrate	MUN5LYG46H	FENTANYL CITRATE	FENTANYL CITRATE	HUMAN PRESCRIPTION DRUG LABEL	HOSPIRA INC	INJECTION, SOLUTION	INTRAMUSCULAR; INTRAVENOUS	NDA	20170223	1ed25b2c-334e-4021-ada1-3396f07630dc
ferumoxytol non-stoichiometric magnetite	CLH5FT6412	Feraheme	FERUMOXYTOL	HUMAN PRESCRIPTION DRUG LABEL	AMAG PHARMACEUTICALS INC	INJECTION	INTRAVENOUS	NDA	20150320	32b0e320-a739-11dc-a704-0002a5d5c51b
deferiprone	2BTY8KH53L	FERRIPROX	DEFERIPRONE	HUMAN PRESCRIPTION DRUG LABEL	APOPHARMA USA INC	SOLUTION	ORAL	NDA	20150915	97f7bfcb-8666-464c-87b6-9621ceca5ee2
sodium ferric gluconate complex	CC9149U2QX	Ferrlecit	SODIUM FERRIC GLUCONATE COMPLEX	HUMAN PRESCRIPTION DRUG LABEL	SANOFI AVENTIS U S LLC	INJECTION	INTRAVENOUS	NDA	20160308	1fe028ff-42ac-4329-b1a5-a9dadfcb79f6
levomilnacipran hydrochloride	371U2ZK31U	Fetzima	LEVOMILNACIPRAN HYDROCHLORIDE	HUMAN PRESCRIPTION DRUG LABEL	ALLERGAN USA INC	CAPSULE, EXTENDED RELEASE; KIT	ORAL	NDA	20170125	f371258d-91b3-4b6a-ac99-434a1964c3af
icatibant acetate	325O8467XK	Firazyr	ICATIBANT ACETATE	HUMAN PRESCRIPTION DRUG LABEL	SHIRE US MANUFACTURING INC	INJECTION, SOLUTION	SUBCUTANEOUS	NDA	20151209	ed6657ca-ab68-477a-9968-e12dc928b540
degarelix	SX0XJI3A11	FIRMAGON	DEGARELIX	HUMAN PRESCRIPTION DRUG LABEL	FERRING PHARMACEUTICALS INC	KIT		NDA	20160817	ab11dd8a-0fd9-4013-89ab-e114557c7e4b
fluorometholone acetate	9I50C3I3OK	Flarex	FLUOROMETHOLONE ACETATE	HUMAN PRESCRIPTION DRUG LABEL	ALCON LABORATORIES INC	SUSPENSION/ DROPS	OPHTHALMIC	NDA	20161010	6ae122c0-eb4f-4124-96d7-ba5e9a350d35
flecainide acetate	M8U465Q1WQ	Flecainide acetate	FLECAINIDE ACETATE	HUMAN PRESCRIPTION DRUG LABEL	COUNTY LINE PHARMACEUTICALS LLC	TABLET	ORAL	NDA	20160426	1fb8a128-8715-4d8b-9ac8-0bb97c55cfbb
diclofenac epolamine	X5F8EKL9ZG	Flector	DICLOFENAC EPOLAMINE	HUMAN PRESCRIPTION DRUG LABEL	UNIT DOSE SERVICES	PATCH	TOPICAL	NDA	20170227	f8b489ee-b48f-41b6-a759-c910e531576f
epoprostenol sodium	4K04IQ1OF4	FLOLAN	EPOPROSTENOL SODIUM	HUMAN PRESCRIPTION DRUG LABEL	GLAXOSMITHKLINE LLC	INJECTION, POWDER, LYOPHILIZED, FOR SOLUTION	INTRAVENOUS	NDA	20160622	8e4b636e-ee9c-4111-779d-28c8369d283b
tamsulosin hydrochloride	11SV1951MR	Flomax	TAMSULOSIN HYDROCHLORIDE	HUMAN PRESCRIPTION DRUG LABEL	BOEHRINGER INGELHEIM PHARMACEUTICALS INC	CAPSULE	ORAL	NDA	20160125	c00d5f7b-dad7-4479-aae2-fea7c0db40ed
fluticasone propionate	O2GMZ0LF5W	FLOVENT HFA	FLUTICASONE PROPIONATE	HUMAN PRESCRIPTION DRUG LABEL	REMEDYREPACK INC	AEROSOL, METERED	RESPIRATORY (INHALATION)	NDA	20170313	c7cac746-826f-4746-9c64-8ae3d6857b3c
fludarabine phosphate	1X9VK9O1SC	Fludarabine Phosphate	FLUDARABINE PHOSPHATE	HUMAN PRESCRIPTION DRUG LABEL	SANDOZ INC	INJECTION, SOLUTION	INTRAVENOUS	NDA	20100525	1a2d4b3a-e1f7-498e-9acc-d01f3523a1d2
fludeoxyglucose f-18	0Z5B2CJX4D	Fludeoxyglucose F18	FLUDEOXYGLUCOSE F18	HUMAN PRESCRIPTION DRUG LABEL	THE FEINSTEIN INSTITUTE FOR MEDICAL RESEARCH	INJECTION	INTRAVENOUS	NDA	20150716	dfd91498-4bfc-4d45-a9a3-cee6153ae573
rimantadine hydrochloride	JEI07OOS8Y	Flumadine	FLUMADINE	HUMAN PRESCRIPTION DRUG LABEL	CARACO PHARMA INC	TABLET	ORAL	NDA	20101119	1597dc56-a4ae-4906-ba55-f268b3cb8262
fluocinonide	2W4A77YPAN	Fluocinonide	FLUOCINONIDE	HUMAN PRESCRIPTION DRUG LABEL	A S MEDICATION SOLUTIONS	CREAM	TOPICAL	NDA	20170216	81691684-f0a4-44df-aa39-1ca51715c4ab
fluorescein sodium	93X55PE38X	FLUORESCITE	FLUORESCEIN SODIUM	HUMAN PRESCRIPTION DRUG LABEL	ALCON INC	INJECTION, SOLUTION	OPHTHALMIC	NDA	20161222	ebb3883c-71f6-4fd0-a7e6-0ba8e1136dd9
fluorometholone	SV0CSG527L	FML FORTE	FLUOROMETHOLONE	HUMAN PRESCRIPTION DRUG LABEL	ALLERGAN INC	SUSPENSION/ DROPS	OPHTHALMIC	NDA	20130218	b810b4c3-ac7a-4ba5-85bf-ebfaf3b1dabf
dexmethylphenidate hydrochloride	1678OK0E08	Focalin	DEXMETHYLPHENIDATE HYDROCHLORIDE	HUMAN PRESCRIPTION DRUG LABEL	NOVARTIS PHARMACEUTICALS CORPORATION	TABLET	ORAL	NDA	20170105	7c552f11-e24a-4d9b-bb8d-be10c928eca8
folic acid	935E97BOY8	Folic Acid	FOLIC ACID	HUMAN PRESCRIPTION DRUG LABEL	APACE PACKAGING	TABLET	ORAL	NDA	20091228	3a1b39df-bc52-4ad7-87f6-ea77cac706f2
pralatrexate	A8Q8I19Q20	Folotyn	PRALATREXATE	HUMAN PRESCRIPTION DRUG LABEL	ALLOS THERAPEUTICS	INJECTION	INTRAVENOUS	NDA	20160513	5e4cf15b-bf7b-4b83-863e-e9ef27741a51
fondaparinux sodium	X0Q6N9USOZ	Fondaparinux Sodium	FONDAPARINUX SODIUM	HUMAN PRESCRIPTION DRUG LABEL	MYLAN INSTITUTIONAL LLC	INJECTION, SOLUTION	SUBCUTANEOUS	NDA	20151021	4b65f642-87f7-4da5-a9c9-02cd1f8d9d16
formoterol fumarate	P3T5QA5J9N	Foradil	FORMOTEROL FUMARATE	HUMAN PRESCRIPTION DRUG LABEL	PHYSICIANS TOTAL CARE INC	CAPSULE	RESPIRATORY (INHALATION)	NDA	20120301	04212000-ec03-42a3-8b9e-3a28237f415e
isoflurane	CYS9AKD70P	FORANE	ISOFLURANE	HUMAN PRESCRIPTION DRUG LABEL	BAXTER HEALTHCARE CORPORATION	INHALANT	RESPIRATORY (INHALATION)	NDA	20111215	3d30eb8d-a62e-475f-926b-78ba63bee9c8
ceftazidime sodium	CMC30V039K	FORTAZ	CEFTAZIDIME	HUMAN PRESCRIPTION DRUG LABEL	CARDINAL HEALTH	INJECTION, POWDER, LYOPHILIZED, FOR SOLUTION	INTRAMUSCULAR; INTRAVENOUS	NDA	20110613	fd2fa2af-5929-4152-afd3-55e4e162f765
teriparatide	10T9CSU89I	Forteo	TERIPARATIDE	HUMAN PRESCRIPTION DRUG LABEL	ELI LILLY AND COMPANY	INJECTION, SOLUTION	SUBCUTANEOUS	NDA	20170227	aae667c5-381f-4f92-93df-2ed6158d07b0
foscarnet sodium	964YS0OOG1	Foscavir	FOSCARNET SODIUM	HUMAN PRESCRIPTION DRUG LABEL	CLINIGEN HEALTHCARE LTD	INJECTION, SOLUTION	INTRAVENOUS	NDA	20170228	a09299d5-9c55-4cef-aed0-3a6a45532289
lanthanum carbonate	490D9F069T	Fosrenol	LANTHANUM CARBONATE	HUMAN PRESCRIPTION DRUG LABEL	SHIRE US MANUFACTURING INC	POWDER; TABLET, CHEWABLE	ORAL	NDA	20160311	f10776b2-2c25-4343-aabe-68f302e5cb54
dalteparin sodium	12M44VTJ7B	Fragmin	DALTEPARIN SODIUM	HUMAN PRESCRIPTION DRUG LABEL	PFIZER LABORATORIES DIV PFIZER INC	INJECTION	SUBCUTANEOUS	NDA	20160822	23527b8b-9b28-4e6d-9751-33b143975ac7
frovatriptan succinate	D28J6W18HY	Frovatriptan Succinate	FROVATRIPTAN SUCCINATE	HUMAN PRESCRIPTION DRUG LABEL	QUALITEST PHARMACEUTICALS	TABLET, FILM COATED	ORAL	NDA	20151007	c21300d7-891f-4e13-9070-d73de1aa1333
furosemide	7LXU5N7ZO5	Furosemide	FUROSEMIDE	HUMAN PRESCRIPTION DRUG LABEL	CARDINAL HEALTH	TABLET	ORAL	NDA	20170310	fe3406f2-defc-4158-bd75-00c6124f0e54
enfuvirtide	19OWO1T3ZE	FUZEON	ENFUVIRTIDE	HUMAN PRESCRIPTION DRUG LABEL	GENENTECH INC	KIT		NDA	20151210	6935e846-d5a1-49e5-89a2-f8ebe4d5590d
perampanel	H821664NPK	Fycompa	PERAMPANEL	HUMAN PRESCRIPTION DRUG LABEL	EISAI INC	SUSPENSION; TABLET	ORAL	NDA	20160430	71cf3309-e182-473c-8b0b-280cabd0e122
tiagabine hydrochloride	DQH6T6D8OY	GABITRIL	TIAGABINE HYDROCHLORIDE	HUMAN PRESCRIPTION DRUG LABEL	CEPHALON INC	TABLET, FILM COATED	ORAL	NDA	20160816	cf97a72e-951e-a7db-a574-adac12a6b189
gadobutrol	1BJ477IO2L	Gadavist	GADOBUTROL	HUMAN PRESCRIPTION DRUG LABEL	BAYER HEALTHCARE PHARMACEUTICALS INC	INJECTION	INTRAVENOUS	NDA	20160429	3c5101a0-0c7e-4078-8dc3-a57beb9a0e92
galantamine hydrobromide	MJ4PTD2VVW	galantamine hydrobromide	GALANTAMINE HYDROBROMIDE	HUMAN PRESCRIPTION DRUG LABEL	PATRIOT PHARMACEUTICALS LLC	CAPSULE, EXTENDED RELEASE; TABLET, FILM COATED	ORAL	NDA	20170124	3bea9961-4d8a-4cf3-8b63-49af2b1fbb5b
gallium citrate ga-67	4LJK511Z86	GALLIUM CITRATE GA-67	GALLIUM CITRATE GA-67	HUMAN PRESCRIPTION DRUG LABEL	MALLINCKRODT INC	INJECTION, SOLUTION	INTRAVENOUS	NDA	20130627	8c836ef2-d9d6-469b-8aab-5ee3bc87371b
gallium chloride ga-67	A04B19O2B0	GALLIUM CITRATE GA-67	GALLIUM CITRATE GA-67	HUMAN PRESCRIPTION DRUG LABEL	MALLINCKRODT NUCLEAR MEDICINE LLC	INJECTION, SOLUTION	INTRAVENOUS	NDA	20151030	5f670c12-cca5-4d73-8a88-241f753d1bc7
zinc acetate	FM5526K07A	GALZIN	ZINC ACETATE	HUMAN PRESCRIPTION DRUG LABEL	TEVA SELECT BRANDS	CAPSULE	ORAL	NDA	20160517	a0c72bff-20f3-4241-b966-34a95178d1a3
ganciclovir	P9G3CKZ4P5	GANCICLOVIR	GANCICLOVIR	HUMAN PRESCRIPTION DRUG LABEL	EXELA PHARMA SCIENCES LLC	INJECTION, SOLUTION	INTRAVENOUS	NDA	20170228	26361de8-39b5-4266-90f6-2b307940135d
ganirelix acetate	56U7906FQW	Ganirelix Acetate	GANIRELIX ACETATE	HUMAN PRESCRIPTION DRUG LABEL	ORGANON USA INC	INJECTION, SOLUTION	SUBCUTANEOUS	NDA	20160315	96118395-557e-4998-842d-424a59d574b6
gallium nitrate	VRA0C6810N	GANITE	GALLIUM NITRATE	HUMAN PRESCRIPTION DRUG LABEL	GENTA INCORPORATED	INJECTION, SOLUTION, CONCENTRATE	INTRAVENOUS	NDA	20120319	8bc2ddf8-d695-46b3-bf76-9f85ce6027e3
gemcitabine hydrochloride	U347PV74IL	Gemcitabine	GEMCITABINE	HUMAN PRESCRIPTION DRUG LABEL	HOSPIRA INC	INJECTION, SOLUTION	INTRAVENOUS	NDA	20160209	e18ed1cb-7dd0-4001-bfda-17d1f4587fb8
ziprasidone hydrochloride	216X081ORU	Geodon	ZIPRASIDONE HYDROCHLORIDE	HUMAN PRESCRIPTION DRUG LABEL	UNIT DOSE SERVICES	CAPSULE	ORAL	NDA	20170307	4282fe5b-9e3c-49e5-8670-b2a2c1b7b207
ziprasidone mesylate	3X6SAX83JZ	Geodon	ZIPRASIDONE MESYLATE	HUMAN PRESCRIPTION DRUG LABEL	TYA PHARMACEUTICALS	INJECTION, POWDER, LYOPHILIZED, FOR SOLUTION	INTRAMUSCULAR	NDA	20140813	136aeec3-b918-4157-b2a7-dd615e36183f
balsalazide disodium	1XL6BJI034	GIAZO	BALSALAZIDE DISODIUM	HUMAN PRESCRIPTION DRUG LABEL	SALIX PHARMACEUTICALS INC	TABLET, FILM COATED	ORAL	NDA	20160622	fc5146c6-448b-44c9-bb06-8bdfe484f2f1
fingolimod hydrochloride	G926EC510T	Gilenya	FINGOLIMOD HCL	HUMAN PRESCRIPTION DRUG LABEL	NOVARTIS PHARMACEUTICALS CORPORATION	CAPSULE	ORAL	NDA	20160219	cc9e1c8c-0e2b-44e2-878b-27057f786be9
afatinib	41UD74L59M	Gilotrif	AFATINIB	HUMAN PRESCRIPTION DRUG LABEL	BOEHRINGER INGELHEIM PHARMACEUTICALS INC	TABLET, FILM COATED	ORAL	NDA	20161005	fd638e5e-8032-e7ca-0179-95e96ab5d387
imatinib mesylate	8A1O1M485B	Gleevec	IMATINIB MESYLATE	HUMAN PRESCRIPTION DRUG LABEL	NOVARTIS PHARMACEUTICALS CORPORATION	TABLET	ORAL	NDA	20160927	211ef2da-2868-4a77-8055-1cb2cd78e24b
lomustine	7BRF0Z81KG	Gleostine	LOMUSTINE	HUMAN PRESCRIPTION DRUG LABEL	NEXTSOURCE BIOTECHNOLOGY LLC	CAPSULE, GELATIN COATED	ORAL	NDA	20160811	7f77526b-4c40-409c-82ea-d0f934d89cc2
iothalamate sodium i-125	31J5U3Q9ZN	Glofil-125	SODIUM IOTHALAMATE I-125 INJECTION	HUMAN PRESCRIPTION DRUG LABEL	ISO TEX DIAGNOSTICS INC	INJECTION, SOLUTION	INTRAVENOUS	NDA	20140422	7f250086-2837-484b-9674-e09856b34cb0
glucagon hydrochloride	1H87NVF4DB	Glucagon	GLUCAGON	HUMAN PRESCRIPTION DRUG LABEL	FRESENIUS KABI USA LLC	INJECTION, POWDER, LYOPHILIZED, FOR SOLUTION; KIT	INTRAMUSCULAR; INTRAVENOUS	NDA	20160429	e4be1c0e-0fe6-45a0-9229-5cde98434b84
glucagon	76LA80IG2G	Glucagon	GLUCAGON	HUMAN PRESCRIPTION DRUG LABEL	A S MEDICATION SOLUTIONS	KIT		NDA	20160804	980bf431-8534-4236-acbf-a1218a200fa0
metformin hydrochloride	786Z46389E	GLUCOPHAGE; GLUCOPHAGE XR	METFORMIN HYDROCHLORIDE	HUMAN PRESCRIPTION DRUG LABEL	BRISTOL MYERS SQUIBB COMPANY	TABLET, EXTENDED RELEASE; TABLET, FILM COATED	ORAL	NDA	20170206	4a0166c7-7097-4e4a-9036-6c9a60d08fc6
glipizide	X7WDT95N5C	Glucotrol XL	GLIPIZIDE	HUMAN PRESCRIPTION DRUG LABEL	ROERIG	TABLET, EXTENDED RELEASE	ORAL	NDA	20161031	eed99b60-d043-4249-9b2a-f05e46fb588d
glycine	TE7660XO1C	Glycine	GLYCINE	HUMAN PRESCRIPTION DRUG LABEL	B BRAUN MEDICAL INC	IRRIGANT	IRRIGATION	NDA	20140930	f4d83550-42de-44c7-b8d5-1d0debc6aec2
miglitol	0V5436JAQW	Glyset	MIGLITOL	HUMAN PRESCRIPTION DRUG LABEL	PHARMACIA AND UPJOHN COMPANY LLC	TABLET, FILM COATED	ORAL	NDA	20161004	75711d16-2d27-476e-a312-d5af448a0e25
griseofulvin	32HRV3E3D5	Gris-PEG	GRISEOFULVIN	HUMAN PRESCRIPTION DRUG LABEL	PEDINOL PHARMACAL INC	TABLET, FILM COATED	ORAL	NDA	20160726	20aa6571-ee10-4dc1-9be9-018aa0a680fc
guanidine hydrochloride	3YQC9ZY4YB	Guanidine hydrochloride	GUANIDINE HYDROCHLORIDE	HUMAN PRESCRIPTION DRUG LABEL	MERCK SHARP AND DOHME CORP	TABLET	ORAL	NDA	20151130	903fbd33-e5d9-41fb-9414-7bd6f42a8593
corticotropin	K0U68Q2TXA	H.P. Acthar	REPOSITORY CORTICOTROPIN	HUMAN PRESCRIPTION DRUG LABEL	MALLINCKRODT ARD INC	INJECTION	INTRAMUSCULAR; SUBCUTANEOUS	NDA	20170123	7b48ddec-e815-45f4-9ca0-5c0daaf56f30
trisodium citrate dihydrate	B22547B95K	Haemonetics Anticoagulant Sodium Citrate	TRISODIUM CITRATE DIHYDRATE	HUMAN PRESCRIPTION DRUG LABEL	HAEMONETICS CORPORATION	SOLUTION	EXTRACORPOREAL	NDA	20150914	447528e6-55cd-4a9b-868e-2a741b2693d3
eribulin mesylate	AV9U0660CW	Halaven	ERIBULIN MESYLATE	HUMAN PRESCRIPTION DRUG LABEL	EISAI INC	INJECTION	INTRAVENOUS	NDA	20161031	31ce4750-ded5-4a0b-95e9-f229fa6bc822
triazolam	1HM943223R	Halcion	TRIAZOLAM	HUMAN PRESCRIPTION DRUG LABEL	PHARMACIA AND UPJOHN COMPANY LLC	TABLET	ORAL	NDA	20161227	a0da0dba-a56d-486b-a45b-e8a7cdfbeac6
haloperidol lactate	6387S86PK3	Haldol	HALOPERIDOL	HUMAN PRESCRIPTION DRUG LABEL	JANSSEN PHARMACEUTICALS INC	INJECTION	INTRAMUSCULAR	NDA	20170306	27cfe684-7d11-4f37-9c8b-b2bdd6b5348e
haloperidol decanoate	AC20PJ4101	Haldol Decanoate	HALOPERIDOL DECANOATE	HUMAN PRESCRIPTION DRUG LABEL	JANSSEN PHARMACEUTICALS INC	INJECTION	INTRAMUSCULAR	NDA	20170306	af0159a8-dff5-449a-aa2b-a0c430081e21
halcinonide	SI86V6QNEG	HALOG	HALCINONIDE	HUMAN PRESCRIPTION DRUG LABEL	RANBAXY LABORATORIES INC	OINTMENT	TOPICAL	NDA	20150727	4f6ffa29-577b-4377-a068-0846df221771
doxercalciferol	3DIZ9LF5Y9	Hectorol	DOXERCALCIFEROL	HUMAN PRESCRIPTION DRUG LABEL	GENZYME CORPORATION	INJECTION, SOLUTION	INTRAVENOUS	NDA	20160613	7efc3d9c-12f5-43f6-9a22-88d66cbe6f62
helium	206GF3GB41	Helium	HELIUM	HUMAN PRESCRIPTION DRUG LABEL	ROBERTS OXYGEN COMPANY INC	GAS	RESPIRATORY (INHALATION)	NDA	20161230	554faa48-7fc2-4d1a-b223-82cf107b144f
carboprost tromethamine	U4526F86FJ	Hemabate	CARBOPROST TROMETHAMINE	HUMAN PRESCRIPTION DRUG LABEL	PHARMACIA AND UPJOHN COMPANY LLC	INJECTION, SOLUTION	INTRAMUSCULAR	NDA	20160127	3d282998-ff0c-480a-bd80-155606ef0a65
heparin sodium	ZZ45AB24CA	Heparin Sodium	HEPARIN SODIUM	HUMAN PRESCRIPTION DRUG LABEL	HOSPIRA INC	INJECTION, SOLUTION	INTRAVENOUS	NDA	20170217	32436896-0529-4d26-8f90-d71e20ed7f6f
adefovir dipivoxil	U6Q8Z01514	Hepsera	ADEFOVIR DIPIVOXIL	HUMAN PRESCRIPTION DRUG LABEL	GILEAD SCIENCES INC	TABLET	ORAL	NDA	20130924	a60adac4-57c2-4089-aefc-1a77a48676fc
tasimelteon	SHS4PU80D9	Hetlioz	TASIMELTEON	HUMAN PRESCRIPTION DRUG LABEL	VANDA PHARMACEUTICALS INC	CAPSULE	ORAL	NDA	20141218	ca4a9b63-708e-49e9-8f9b-010625443b90
altretamine	Q8BIH59O7H	Hexalen	ALTRETAMINE	HUMAN PRESCRIPTION DRUG LABEL	EISAI INC	CAPSULE	ORAL	NDA	20090501	8456a8db-a7f6-4bc0-86be-e9c8c374140b
hetastarch	875Y4127EA	Hextend	HETASTARCH	HUMAN PRESCRIPTION DRUG LABEL	HOSPIRA INC	INJECTION, SOLUTION	INTRAVENOUS	NDA	20141215	fc79700c-6c3b-4998-8307-4dc8c81c5041
sodium iodide i-131	29VCO8ACHH	HICON	SODIUM IODIDE I 131	HUMAN PRESCRIPTION DRUG LABEL	JUBILANT DRAXIMAGE INC	SOLUTION	ORAL	NDA	20160901	524a0dac-6e2b-2c0c-04b4-76d85dba63c5
methenamine hippurate	M329791L57	HIPREX	METHENAMINE HIPPURATE	HUMAN PRESCRIPTION DRUG LABEL	VALIDUS PHARMACEUTICALS LLC	TABLET	ORAL	NDA	20160525	02c70c23-b644-430c-b524-29af3360436d
gabapentin enacarbil	75OCL1SPBQ	Horizant	GABAPENTIN ENACARBIL	HUMAN PRESCRIPTION DRUG LABEL	REMEDYREPACK INC	TABLET, EXTENDED RELEASE	ORAL	NDA	20170310	d1f1a6f6-f611-4819-8f7d-9377d7865b1b
insulin lispro	GFX7QIS1II	Humalog; Humalog KwikPen	INSULIN LISPRO	HUMAN PRESCRIPTION DRUG LABEL	ELI LILLY AND COMPANY	INJECTION, SOLUTION	INTRAVENOUS; SUBCUTANEOUS	NDA	20170106	c8ecbd7a-0e22-4fc7-a503-faa58c1b6f3f
insulin human	1Y17CTI5SR	Humulin R U-500; Humulin R U-500 KwikPen	INSULIN HUMAN	HUMAN PRESCRIPTION DRUG LABEL	ELI LILLY AND COMPANY	INJECTION, SOLUTION	SUBCUTANEOUS	NDA	20170303	b60e8dd0-1d48-4dc9-87fd-e14675255e8c
topotecan hydrochloride	956S425ZCY	HYCAMTIN	TOPOTECAN	HUMAN PRESCRIPTION DRUG LABEL	NOVARTIS PHARMACEUTICALS CORPORATION	CAPSULE	ORAL	NDA	20170222	aa0815bb-8916-4c2c-9201-b04eb78e91fa
hydrocortisone butyrate	05RMF7YPWN	Hydrocortisone Butyrate	HYDROCORTISONE BUTYRATE	HUMAN PRESCRIPTION DRUG LABEL	OCEANSIDE PHARMACEUTICALS	OINTMENT	TOPICAL	NDA	20151001	7c3f8417-7861-41e3-876f-9b82aff7d1a0
hyaluronidase (human recombinant)	743QUY4VD8	HYLENEX Recombinant	HYALURONIDASE (HUMAN RECOMBINANT)	HUMAN PRESCRIPTION DRUG LABEL	HALOZYME INC	INJECTION, SOLUTION	SUBCUTANEOUS	NDA	20160201	3023cc56-ed4b-4e87-b3a1-81b20943f658
hydrocodone bitartrate	NO70W886KK	Hysingla ER	HYDROCODONE BITARTRATE	HUMAN PRESCRIPTION DRUG LABEL	PURDUE PHARMA LP	TABLET, EXTENDED RELEASE	ORAL	NDA	20161231	b7d23ac2-e776-9f62-3290-c64c2d6eb353
palbociclib	G9ZF61LE7G	Ibrance	PALBOCICLIB	HUMAN PRESCRIPTION DRUG LABEL	PFIZER LABORATORIES DIV PFIZER INC	CAPSULE	ORAL	NDA	20170224	e0e6412f-50b4-4fd4-9364-62818d121a07
indocyanine green	IX6J1063HV	IC-Green	INDOCYANINE GREEN	HUMAN PRESCRIPTION DRUG LABEL	AKORN INC	KIT	INTRAVENOUS	NDA	20151008	fe138b13-43e1-4ab2-8882-07ed91bb70ea
ponatinib hydrochloride	96R6PU3D8J	Iclusig	PONATINIB HYDROCHLORIDE	HUMAN PRESCRIPTION DRUG LABEL	ARIAD PHARMACEUTICALS INC	TABLET, FILM COATED	ORAL	NDA	20161130	807f988e-117b-4497-934d-73aa78baac71
idarubicin hydrochloride	5VV3MDU5IE	Idamycin PFS	IDARUBICIN HYDROCHLORIDE	HUMAN PRESCRIPTION DRUG LABEL	PHARMACIA AND UPJOHN COMPANY	SOLUTION	INTRAVENOUS	NDA	20150106	0a5a6d93-cc1e-4d7f-8da1-446c134503b3
ifosfamide	UM20QQM95Y	IFEX	IFOSFAMIDE	HUMAN PRESCRIPTION DRUG LABEL	BAXTER HEALTHCARE CORPORATION	INJECTION, POWDER, FOR SOLUTION	INTRAVENOUS	NDA	20140828	b7241707-7538-4d1a-91e7-3a25a91e0b9a
nepafenac	0J9L7J6V8C	ILEVRO	NEPAFENAC	HUMAN PRESCRIPTION DRUG LABEL	ALCON LABORATORIES INC	SUSPENSION	OPHTHALMIC	NDA	20140215	6c212466-ff8d-ecfc-ede2-ef8bdcaaf114
ibrutinib	1X70OSD4VX	IMBRUVICA	IBRUTINIB	HUMAN PRESCRIPTION DRUG LABEL	PHARMACYCLICS LLC	CAPSULE	ORAL	NDA	20170124	0dfd0279-ff17-4ea9-89be-9803c71bab44
imipramine pamoate	MC34P30298	IMIPRAMINE PAMOATE	IMIPRAMINE PAMOATE	HUMAN PRESCRIPTION DRUG LABEL	STAT RX USA LLC	CAPSULE	ORAL	NDA	20110825	53faac6a-fdb9-4d60-814d-b4aab9c9da58
miltefosine	53EY29W7EC	IMPAVIDO	MILTEFOSINE	HUMAN PRESCRIPTION DRUG LABEL	PROFOUNDA INC	CAPSULE	ORAL	NDA	20151012	bcb387ac-2e90-4f5e-94b2-d3635190678e
azathioprine	MRK240IY2L	IMURAN	AZATHIOPRINE	HUMAN PRESCRIPTION DRUG LABEL	PROMETHEUS LABORATORIES INC	TABLET	ORAL	NDA	20140101	aaa6c540-4c84-48a0-939c-cd423134fa2a
mecasermin	7GR9I2683O	Increlex	MECASERMIN	HUMAN PRESCRIPTION DRUG LABEL	IPSEN BIOPHARMACEUTICALS INC	INJECTION, SOLUTION	SUBCUTANEOUS	NDA	20160302	a8b27a1b-a611-4f91-ad22-76d4b390c3ae
umeclidinium bromide	7AN603V4JV	Incruse Ellipta	UMECLIDINIUM	HUMAN PRESCRIPTION DRUG LABEL	GLAXOSMITHKLINE LLC	AEROSOL, POWDER	ORAL	NDA	20160224	dbb64747-1505-49d7-9a33-99dd402e96d3
propranolol hydrochloride	F8A3652H1V	Inderal LA	PROPRANOLOL HYDROCHLORIDE	HUMAN PRESCRIPTION DRUG LABEL	AKRIMAX PHARMACEUTICALS LLC	CAPSULE, EXTENDED RELEASE	ORAL	NDA	20151110	fce692df-1e68-465e-8dda-0cb01320608c
indium chloride in-111	58TD96H03I	INDIUM IN 111 CHLORIDE	INDIUM IN 111 CHLORIDE	HUMAN PRESCRIPTION DRUG LABEL	MALLINCKRODT NUCLEAR MEDICINE LLC	SOLUTION	INTRAVENOUS	NDA	20151030	e07e66ef-fb9e-4f9f-b63f-ab28f622cb2e
indium in-111 oxyquinoline	LGX9OL562T	Indium in 111 Oxyquinoline	INDIUM IN-111 OXYQUINOLINE	HUMAN PRESCRIPTION DRUG LABEL	MEDI PHYSICS INC DBA GE HEALTHCARE	SOLUTION	INTRAVENOUS	NDA	20141010	4c52c904-8137-4b10-8a85-d9b96c2d8a00
indomethacin	XXE1CET956	INDOMETHACIN	INDOMETHACIN	HUMAN PRESCRIPTION DRUG LABEL	DIRECT RX	CAPSULE	ORAL	NDA	20170222	492419ef-c663-3880-e054-00144ff8d46c
calfactant	Q4K217VGA9	INFASURF	CALFACTANT	HUMAN PRESCRIPTION DRUG LABEL	ONY INC	SUSPENSION	ENDOTRACHEAL	NDA	20110721	315c128a-272d-4c57-bfbe-1a8b3402af08
iron dextran	95HR524N2M	INFeD	IRON DEXTRAN	HUMAN PRESCRIPTION DRUG LABEL	ACTAVIS PHARMA INC	INJECTION	INTRAMUSCULAR; INTRAVENOUS	NDA	20140710	abacb7fa-2fc2-471e-9200-944eeac8ca2a
ferric carboxymaltose	6897GXD6OE	Injectafer	FERRIC CARBOXYMALTOSE INJECTION	HUMAN PRESCRIPTION DRUG LABEL	AMERICAN REGENT INC	INJECTION, SOLUTION	INTRAVENOUS	NDA	20130701	517b4a19-45b3-4286-9f6a-ced4e10447de
axitinib	C9LVQ0YUXG	INLYTA	AXITINIB	HUMAN PRESCRIPTION DRUG LABEL	PFIZER LABORATORIES DIV PFIZER INC	TABLET, FILM COATED	ORAL	NDA	20170307	84137882-e000-47da-bd5b-fa76ab3c76f9
tinzaparin sodium	3S182ET3UA	INNOHEP	TINZAPARIN SODIUM	HUMAN PRESCRIPTION DRUG LABEL	LEO PHARMA INC	INJECTION, SOLUTION	SUBCUTANEOUS	NDA	20101005	1513b960-d9d1-11de-8a1e-0002a5d5c51b
nitric oxide	31C4KY9ESH	INOmax	NITRIC OXIDE	HUMAN PRESCRIPTION DRUG LABEL	INO THERAPEUTICS	GAS	RESPIRATORY (INHALATION)	NDA	20160222	762b51be-1893-4cd1-9511-e645fc420d3a
eplerenone	6995V82D0B	Inspra	EPLERENONE	HUMAN PRESCRIPTION DRUG LABEL	G D SEARLE LLC DIVISION OF PFIZER INC	TABLET, FILM COATED	ORAL	NDA	20160825	a55a39ff-1bd5-428b-a64f-c44262e2f3ed
eptifibatide	NA8320J834	Integrilin	EPTIFIBATIDE	HUMAN PRESCRIPTION DRUG LABEL	MERCK SHARP AND DOHME CORP	INJECTION, SOLUTION	INTRAVENOUS	NDA	20150123	bd14390c-f3a1-4f19-a9d0-f137abfcddc0
etravirine	0C50HW4FO1	Intelence	ETRAVIRINE	HUMAN PRESCRIPTION DRUG LABEL	A S MEDICATION SOLUTIONS	TABLET	ORAL	NDA	20160511	3b77c492-5362-4acb-aaff-d535732b2e9e
soybean oil	241ATL177A	Intralipid	SOYBEAN OIL	HUMAN PRESCRIPTION DRUG LABEL	BAXTER HEALTHCARE CORP	EMULSION	INTRAVENOUS	NDA	20160930	069460a5-3e9a-428f-b2dc-3405690f4fd7
guanfacine hydrochloride	PML56A160O	Intuniv	GUANFACINE	HUMAN PRESCRIPTION DRUG LABEL	SHIRE US MANUFACTURING INC	KIT; TABLET, EXTENDED RELEASE	ORAL	NDA	20160713	b972af81-3a37-40be-9fe1-3ddf59852528
ertapenem sodium	2T90KE67L0	INVANZ	ERTAPENEM SODIUM	HUMAN PRESCRIPTION DRUG LABEL	MERCK SHARP AND DOHME CORP	INJECTION, POWDER, LYOPHILIZED, FOR SOLUTION	INTRAMUSCULAR; INTRAVENOUS	NDA	20140819	33f3b99b-fa82-42e0-26bf-f49891ae3d22
paliperidone	838F01T721	INVEGA	PALIPERIDONE	HUMAN PRESCRIPTION DRUG LABEL	JANSSEN PHARMACEUTICALS INC	TABLET, EXTENDED RELEASE	ORAL	NDA	20170303	7b8e5b26-b9e4-4704-921b-3c3c0d159916
paliperidone palmitate	R8P8USM8FR	INVEGA SUSTENNA	PALIPERIDONE PALMITATE	HUMAN PRESCRIPTION DRUG LABEL	JANSSEN PHARMACEUTICALS INC	INJECTION	INTRAMUSCULAR	NDA	20170303	1af14e42-951d-414d-8564-5d5fce138554
saquinavir mesylate	UHB9Z3841A	Invirase	SAQUINAVIR MESYLATE	HUMAN PRESCRIPTION DRUG LABEL	GENENTECH INC	CAPSULE; TABLET, FILM COATED	ORAL	NDA	20160926	c00d1607-ac36-457b-a34b-75ad74f9cf0a
canagliflozin	0SAC974Z85	INVOKANA	CANAGLIFLOZIN	HUMAN PRESCRIPTION DRUG LABEL	JANSSEN PHARMACEUTICALS INC	TABLET, FILM COATED	ORAL	NDA	20170207	b9057d3b-b104-4f09-8a61-c61ef9d4a3f3
fentanyl hydrochloride	59H156XY46	IONSYS	FENTANYL IONTOPHORETIC TRANSDERMAL SYSTEM	HUMAN PRESCRIPTION DRUG LABEL	THE MEDICINES COMPANY	PATCH	TRANSDERMAL	NDA	20170112	e95afc93-130c-4715-a4f8-ed2de904e2d2
apraclonidine hydrochloride	D2VW67N38H	Iopidine	APRACLONIDINE	HUMAN PRESCRIPTION DRUG LABEL	ALCON LABORATORIES INC	SOLUTION	OPHTHALMIC	NDA	20160915	de798d0d-a93c-40fb-95ea-10a4e6b287b7
desirudin	U0JZ726775	Iprivask	DESIRUDIN	HUMAN PRESCRIPTION DRUG LABEL	VALEANT PHARMACEUTICALS NORTH AMERICA LLC	KIT	SUBCUTANEOUS	NDA	20150630	1db1564a-4d46-227c-e054-00144ff88e88
gefitinib	S65743JHBS	IRESSA	GEFITINIB	HUMAN PRESCRIPTION DRUG LABEL	ASTRAZENECA PHARMACEUTICALS LP	TABLET, COATED	ORAL	NDA	20150713	827d60e8-7e07-41b7-c28b-49ef1c4a5a41
raltegravir potassium	43Y000U234	ISENTRESS	RALTEGRAVIR	HUMAN PRESCRIPTION DRUG LABEL	REMEDYREPACK INC	TABLET, FILM COATED	ORAL	NDA	20170127	a338602c-b7e9-4b51-9585-131889af9979
isoniazid	V83O1VOZ8L	Isoniazid	ISONIAZID	HUMAN PRESCRIPTION DRUG LABEL	REMEDYREPACK INC	TABLET	ORAL	NDA	20170217	5c49f029-eda9-4f58-8610-f0851c975d45
atropine sulfate	03J5ZE7KA5	Isopto Atropine	ATROPINE SULFATE	HUMAN PRESCRIPTION DRUG LABEL	ALCON LABORATORIES INC	SOLUTION	OPHTHALMIC	NDA	20161209	20491566-e6eb-8d4a-3083-77ea429f7bc4
pilocarpine hydrochloride	0WW6D218XJ	ISOPTO CARPINE	PILOCARPINE HYDROCHLORIDE	HUMAN PRESCRIPTION DRUG LABEL	ALCON LABORATORIES INC	SOLUTION/ DROPS	OPHTHALMIC	NDA	20160725	22e4c7f4-bbd0-4e74-85da-bb56fc377568
iopamidol	JR13W81H44	ISOVUE-M 200	IOPAMIDOL	HUMAN PRESCRIPTION DRUG LABEL	GENERAL INJECTABLES AND VACCINES INC	INJECTION, SOLUTION	INTRATHECAL	NDA	20170117	60979ac0-024e-4dc8-9a84-c9195093c08d
romidepsin	CX3T89XQBK	ISTODAX	ROMIDEPSIN	HUMAN PRESCRIPTION DRUG LABEL	CELGENE CORPORATION	KIT		NDA	20160802	03b39d40-90fe-11df-9de6-0002a5d5c51b
isoproterenol hydrochloride	DIA2A74855	Isuprel	ISOPROTERENOL HYDROCHLORIDE	HUMAN PRESCRIPTION DRUG LABEL	VALEANT PHARMACEUTICALS NORTH AMERICA LLC	INJECTION, SOLUTION	INTRACARDIAC; INTRAMUSCULAR; INTRAVENOUS; SUBCUTANEOUS	NDA	20150201	743515bf-af8c-4014-9e4a-bf6972811ea1
ixabepilone	K27005NP0A	IXEMPRA	IXABEPILONE	HUMAN PRESCRIPTION DRUG LABEL	R PHARM US OPERATING LLC	KIT		NDA	20160101	241f0b1e-8b95-470d-876f-bf1804daaf18
deferasirox	V8G4MOF2V9	Jadenu	DEFERASIROX	HUMAN PRESCRIPTION DRUG LABEL	NOVARTIS PHARMACEUTICALS CORPORATION	TABLET, FILM COATED	ORAL	NDA	20160812	fee89140-fff1-4443-9f42-24ac004fcda1
ruxolitinib	82S8X8XX8H	JAKAFI	RUXOLITINIB	HUMAN PRESCRIPTION DRUG LABEL	INCYTE CORPORATION	TABLET	ORAL	NDA	20160317	f1c82580-87ae-11e0-bc84-0002a5d5c51b
sitagliptin phosphate	TS63EW8X6F	JANUVIA	SITAGLIPTIN	HUMAN PRESCRIPTION DRUG LABEL	MERCK SHARP AND DOHME CORP	TABLET, FILM COATED	ORAL	NDA	20170118	f85a48d0-0407-4c50-b0fa-7673a160bf01
empagliflozin	HDC1R2M35U	Jardiance	EMPAGLIFLOZIN	HUMAN PRESCRIPTION DRUG LABEL	CARDINAL HEALTH	TABLET, FILM COATED	ORAL	NDA	20170313	5777b8a8-ada6-4950-8548-43a1de11f075
iodinated i-125 serum albumin	68WQQ3N9TI	Jeanatope	IODINATED I-125 ALBUMIN	HUMAN PRESCRIPTION DRUG LABEL	ISO TEX DIAGNOSTICS INC	INJECTION, SOLUTION	INTRAVENOUS	NDA	20140404	7b6f6a5e-f456-4db9-a3da-44d870ee6547
cabazitaxel	51F690397J	Jevtana	CABAZITAXEL	HUMAN PRESCRIPTION DRUG LABEL	SANOFI AVENTIS U S LLC	KIT		NDA	20161017	de3d9c26-572b-4ea4-9b2d-dd58a2b3e8fa
norethindrone	T18F433X4S	Jolivette	NORETHINDRONE	HUMAN PRESCRIPTION DRUG LABEL	ACTAVIS PHARMA INC	TABLET	ORAL	NDA	20170315	b4bcfbe3-8050-4bb6-b3e0-068ddfb60c93
efinaconazole	J82SB7FXWB	JUBLIA	EFINACONAZOLE	HUMAN PRESCRIPTION DRUG LABEL	VALEANT PHARMACEUTICALS NORTH AMERICA LLC	SOLUTION	TOPICAL	NDA	20160930	922d4d25-c530-11e1-9b21-0800200c9a66
lomitapide mesylate	X4S83CP54E	Juxtapid	LOMITAPIDE MESYLATE	HUMAN PRESCRIPTION DRUG LABEL	AEGERION PHARMACEUTICALS INC	CAPSULE	ORAL	NDA	20160531	e4c45bb5-15f4-437e-ab98-a649b3676d14
ivacaftor	1Y740ILL1Z	Kalydeco	IVACAFTOR	HUMAN PRESCRIPTION DRUG LABEL	VERTEX PHARMACEUTICALS INCORPORATED	GRANULE; TABLET, FILM COATED	ORAL	NDA	20170208	0ab0c9f8-3eee-4e0f-9f3f-c1e16aaffe25
carbinoxamine maleate	02O55696WH	Karbinal ER	CARBINOXAMINE MALEATE	HUMAN PRESCRIPTION DRUG LABEL	FSC LABORATORIES INC	SUSPENSION, EXTENDED RELEASE	ORAL	NDA	20130901	4e8248ad-f213-401c-9c0a-1e32e7341345
sodium polystyrene sulfonate	1699G8679Z	Kayexalate	SODIUM POLYSTYRENE SULFONATE	HUMAN PRESCRIPTION DRUG LABEL	COVIS PHARMACEUTICALS INC	POWDER, FOR SUSPENSION	ORAL; RECTAL	NDA	20130806	e7808d28-9d96-4dde-81bc-5c8357cba004
cephalexin	OBN7UDS42Y	KEFLEX	CEPHALEXIN	HUMAN PRESCRIPTION DRUG LABEL	PRAGMA PHARMACEUTICALS LLC	CAPSULE	ORAL	NDA	20160429	2bfd2bd5-d044-4363-9dde-f63182fa2eea
triamcinolone acetonide	F446C597KA	KENALOG-40	TRIAMCINOLONE ACETONIDE	HUMAN PRESCRIPTION DRUG LABEL	REMEDYREPACK INC	INJECTION, SUSPENSION	INTRA-ARTICULAR; INTRAMUSCULAR	NDA	20161229	c29c69a5-83a0-45f3-a8e9-61fc9cf9705e
cangrelor	6AQ1Y404U7	KENGREAL	CANGRELOR	HUMAN PRESCRIPTION DRUG LABEL	THE MEDICINES COMPANY	INJECTION, POWDER, LYOPHILIZED, FOR SOLUTION	INTRAVENOUS	NDA	20160810	fd5534d0-92c8-41bf-9eca-8259405fbfc2
levetiracetam	44YRR34555	Keppra	LEVETIRACETAM	HUMAN PRESCRIPTION DRUG LABEL	MCKESSON RXPAK INC	TABLET, FILM COATED	ORAL	NDA	20161222	d317020c-0850-4a5b-b344-74ad10b0b089
tavaborole	K124A4EUQ3	Kerydin	TAVABOROLE	HUMAN PRESCRIPTION DRUG LABEL	PHARMADERM A DIVISION OF FOUGERA PHARMACEUTICALS INC	SOLUTION	TOPICAL	NDA	20150313	1ae61072-bca0-43f0-a741-07bda2d50c87
ketamine hydrochloride	O18YUO0I83	KETALAR	KETAMINE HYDROCHLORIDE	HUMAN PRESCRIPTION DRUG LABEL	GENERAL INJECTABLES AND VACCINES INC	INJECTION	INTRAMUSCULAR; INTRAVENOUS	NDA	20160613	9f675d38-d02f-455c-bc99-bac5924f5054
telithromycin	KI8H7H19WL	Ketek	TELITHROMYCIN	HUMAN PRESCRIPTION DRUG LABEL	SANOFI AVENTIS U S LLC	TABLET, FILM COATED	ORAL	NDA	20151214	4471223e-9023-457e-be2e-8e4e0c2d94d1
dichlorphenamide	VVJ6673MHY	Keveyis	DICHLORPHENAMIDE	HUMAN PRESCRIPTION DRUG LABEL	STRONGBRIDGE US INC	TABLET	ORAL	NDA	20170101	2d4d6a8e-3122-4b91-b46a-5708e60ea5c1
desvenlafaxine	NG99554ANW	KHEDEZLA Extended-release	DESVENLAFAXINE	HUMAN PRESCRIPTION DRUG LABEL	PERNIX THERAPEUTICS	TABLET, EXTENDED RELEASE	ORAL	NDA	20161031	130b1f08-7b46-4f72-b3ff-03812687d8ce
sincalide	M03GIQ7Z6P	KINEVAC	SINCALIDE	HUMAN PRESCRIPTION DRUG LABEL	BRACCO DIAGNOSTICS INC	INJECTION, POWDER, LYOPHILIZED, FOR SOLUTION	INTRAVENOUS	NDA	20150713	1408aabb-6982-48e5-ae9f-504ec43b0003
ribociclib	TK8ERE8P56	KISQALI	RIBOCICLIB	HUMAN PRESCRIPTION DRUG LABEL	NOVARTIS PHARMACEUTICALS CORPORATION	TABLET, FILM COATED	ORAL	NDA	20170313	aaeaef94-f3f5-4367-8ea2-b181d7be2da8
technetium tc-99m tilmanocept	8IHI69PQTC	Kit for the preparation of Lymphoseek (technetium Tc 99m tilmanocept)	TILMANOCEPT	HUMAN PRESCRIPTION DRUG LABEL	NAVIDEA BIOPHARMACEUTICALS INC	KIT		NDA	20170109	6681aa14-5ae3-4143-9d58-c2d92a143c03
technetium tc-99m medronate	X89XV46R07	KIT FOR THE PREPARATION OF TECHNETIUM TC 99M MEDRONATE	TC 99M MEDRONATE	HUMAN PRESCRIPTION DRUG LABEL	PHARMALUCENCE INC	INJECTION, POWDER, LYOPHILIZED, FOR SOLUTION	INTRAVENOUS	NDA	20140207	703d347c-e240-408a-b69d-9713e958a201
technetium tc-99m disofenin	QTJ2VIW97T	Kit for the Preparation of Technetium Tc99m Disofenin	HEPATOLITE	HUMAN PRESCRIPTION DRUG LABEL	PHARMALUCENCE INC	INJECTION, POWDER, LYOPHILIZED, FOR SOLUTION	INTRAVENOUS	NDA	20140425	32c493f8-c4fa-4564-911b-ca2e1146c754
technetium tc-99m pyrophosphate	5L76I61H2B	Kit for the Preparation of Technetium Tc99m Pyrophosphate	TECHNETIUM TC99M PYROPHOSPHATE	HUMAN PRESCRIPTION DRUG LABEL	PHARMALUCENCE INC	INJECTION	INTRAVENOUS	NDA	20140206	1f0cbd23-2fb3-43b7-b8af-7de246151149
technetium tc-99m sulfur colloid	556Q0P6PB1	Kit for the Prepartion of Technetium Tc99m Sulfur Colloid	TECHNETIUM TC 99M SULFUR COLLOID	HUMAN PRESCRIPTION DRUG LABEL	PHARMALUCENCE INC	KIT		NDA	20150527	eeaf70fd-46bd-4fec-ba9d-2366fdf07888
sulfacetamide sodium	4NRT660KJQ	Klaron	SULFACETAMIDE SODIUM	HUMAN PRESCRIPTION DRUG LABEL	VALEANT PHARMACEUTICALS NORTH AMERICA LLC	LOTION	TOPICAL	NDA	20150601	66ab38ea-5cea-47be-97f2-486517999fb0
clonazepam	5PE9FDE8GB	Klonopin	CLONAZEPAM	HUMAN PRESCRIPTION DRUG LABEL	MCKESSON RXPAK INC	TABLET	ORAL	NDA	20170226	8d0621b0-353e-4c4d-86de-0d6f263bff4b
mifepristone	320T6RNW1F	Korlym	MIFEPRISTONE	HUMAN PRESCRIPTION DRUG LABEL	CORCEPT THERAPEUTICS INC	TABLET	ORAL	NDA	20161220	542f3fae-8bc8-4f00-9228-e4b66c9ad6a9
sapropterin dihydrochloride	RG277LF5B3	Kuvan	SAPROPTERIN DIHYDROCHLORIDE	HUMAN PRESCRIPTION DRUG LABEL	BIOMARIN PHARMACEUTICAL INC	POWDER, FOR SOLUTION; TABLET	ORAL	NDA	20160810	af38711e-8873-4790-a92d-4d583e23fb89
deoxycholic acid	005990WHZZ	KYBELLA	DEOXYCHOLIC ACID	HUMAN PRESCRIPTION DRUG LABEL	KYTHERA BIOPHARMACEUTICALS INC	INJECTION, SOLUTION	SUBCUTANEOUS	NDA	20151019	fe431ed4-ea6f-4e99-b4bc-ec25ae7b8553
mipomersen sodium	18EAY4870E	Kynamro	MIPOMERSEN SODIUM	HUMAN PRESCRIPTION DRUG LABEL	KASTLE THERAPEUTICS LLC	INJECTION, SOLUTION	SUBCUTANEOUS	NDA	20170117	774c7847-490b-41d5-9e0e-2baedbc94f62
carfilzomib	72X6E3J5AR	KYPROLIS	CARFILZOMIB	HUMAN PRESCRIPTION DRUG LABEL	ONYX PHARMACEUTICALS INC	INJECTION, POWDER, LYOPHILIZED, FOR SOLUTION	INTRAVENOUS	NDA	20161128	ea66eb30-e665-4693-99a1-a9d3b4bbe2d6
labetalol hydrochloride	1GEV3BAW9J	Labetalol Hydrochloride	LABETALOL HYDROCHLORIDE	HUMAN PRESCRIPTION DRUG LABEL	REMEDYREPACK INC	TABLET	ORAL	NDA	20161201	f1fc6464-4d3f-483d-b765-8b3cd9340a2a
ammonium lactate	67M901L9NQ	Lac Hydrin Cream	AMMONIUM LACTATE	HUMAN PRESCRIPTION DRUG LABEL	RANBAXY LABORATORIES INC	CREAM	TOPICAL	NDA	20090925	807054c6-2dae-4cc2-b790-674ab66cf79b
hydroxypropyl cellulose (type h)	RFW2ET671P	Lacrisert	HYDROXYPROPYL CELLULOSE	HUMAN PRESCRIPTION DRUG LABEL	BAUSCH AND LOMB INCORPORATED	PELLET	OPHTHALMIC	NDA	20160901	cc7a6a52-0b77-4df7-8403-dd21c1334f6c
lamotrigine	U3H27498KS	LAMICTAL	LAMOTRIGINE	HUMAN PRESCRIPTION DRUG LABEL	REMEDYREPACK INC	TABLET	ORAL	NDA	20161209	cfe008a1-c11e-4a40-b176-5f21e0eceaeb
terbinafine hydrochloride	012C11ZU6G	Lamisil	TERBINAFINE HYDROCHLORIDE	HUMAN PRESCRIPTION DRUG LABEL	NOVARTIS PHARMACEUTICALS CORPORATION	TABLET	ORAL	NDA	20170119	7c6c1494-fb92-4442-bcff-764b77397495
alcaftadine	7Z8O94ECSX	LASTACAFT	ALCAFTADINE	HUMAN PRESCRIPTION DRUG LABEL	ALLERGAN INC	SOLUTION/ DROPS	OPHTHALMIC	NDA	20160205	17d37e8d-7825-424b-b6ca-0a85d0bf4694
lurasidone hydrochloride	O0P4I5851I	Latuda	LURASIDONE HYDROCHLORIDE	HUMAN PRESCRIPTION DRUG LABEL	SUNOVION PHARMACEUTICALS INC	TABLET, FILM COATED	ORAL	NDA	20170217	afad3051-9df2-4c54-9684-e8262a133af8
leflunomide	G162GK9U4W	Leflunomide	LEFLUNOMIDE	HUMAN PRESCRIPTION DRUG LABEL	WINTHROP U S	TABLET, FILM COATED	ORAL	NDA	20160229	eb85de02-2964-453b-978a-26451cd1c97a
lenvatinib	EE083865G2	Lenvima	LENVATINIB	HUMAN PRESCRIPTION DRUG LABEL	EISAI INC	CAPSULE; KIT	ORAL	NDA	20160831	f4bedd21-efde-44c6-9d9c-b48b78d7ed1e
fluvastatin sodium	PYF7O1FV7F	Lescol; Lescol XL	FLUVASTATIN SODIUM	HUMAN PRESCRIPTION DRUG LABEL	NOVARTIS PHARMACEUTICALS CORPORATION	CAPSULE; TABLET, EXTENDED RELEASE	ORAL	NDA	20121031	8a1823e7-26fb-4858-bac7-9e152e5ea16a
ambrisentan	HW6NV07QEC	Letairis	AMBRISENTAN	HUMAN PRESCRIPTION DRUG LABEL	GILEAD SCIENCES INC	TABLET, FILM COATED	ORAL	NDA	20151009	725d4e73-6c83-477a-adc6-0ae4a133a844
chlorambucil	18D0SL7309	LEUKERAN	CHLORAMBUCIL	HUMAN PRESCRIPTION DRUG LABEL	ASPEN GLOBAL INC	TABLET, FILM COATED	ORAL	NDA	20160322	967ed3ff-d99b-41e8-b768-dfb586d3d9a6
levofloxacin	6GNT3Y5LMF	Levaquin	LEVOFLOXACIN	HUMAN PRESCRIPTION DRUG LABEL	JANSSEN PHARMACEUTICALS INC	INJECTION, SOLUTION; SOLUTION; TABLET, FILM COATED	INTRAVENOUS; ORAL	NDA	20170215	a1f01e8e-97e9-11de-b91d-553856d89593
insulin detemir	4FT78T86XV	Levemir	INSULIN DETEMIR	HUMAN PRESCRIPTION DRUG LABEL	A S MEDICATION SOLUTIONS	INJECTION, SOLUTION	SUBCUTANEOUS	NDA	20170316	82192527-99aa-4b53-8ce9-9173668d309c
vardenafil hydrochloride trihydrate	5M8S2CU0TS	Levitra	VARDENAFIL HYDROCHLORIDE	HUMAN PRESCRIPTION DRUG LABEL	PD RX PHARMACEUTICALS INC	TABLET, FILM COATED	ORAL	NDA	20170118	8f935afa-f845-46cd-b61a-db7a48e559c0
levocarnitine	0G389FZZ9M	Levocarnitine	LEVOCARNITINE	HUMAN PRESCRIPTION DRUG LABEL	HI TECH PHARMACAL CO INC	SOLUTION	ORAL	NDA	20170201	3563c2f5-9814-4d55-8d90-bd7d6dcff36b
levoleucovorin calcium	778XL6VBS8	Levoleucovorin	LEVOLEUCOVORIN	HUMAN PRESCRIPTION DRUG LABEL	ACTAVIS PHARMA INC	INJECTION, POWDER, LYOPHILIZED, FOR SOLUTION	INTRAVENOUS	NDA	20160921	bfc8bd60-d228-45a0-93fa-2166d1324c77
norepinephrine bitartrate	IFY5PE3ZRW	LEVOPHED	NOREPINEPHRINE BITARTRATE	HUMAN PRESCRIPTION DRUG LABEL	HOSPIRA INC	INJECTION, SOLUTION, CONCENTRATE	INTRAVENOUS	NDA	20140428	d2b5320e-e6a6-4a43-8f3c-9c21195ceb4a
levothyroxine sodium anhydrous	054I36CPMN	Levothyroxine Sodium	LEVOTHYROXINE SODIUM ANHYDROUS	HUMAN PRESCRIPTION DRUG LABEL	PAR PHARMACEUTICAL INC	INJECTION, POWDER, LYOPHILIZED, FOR SOLUTION	INTRAVENOUS	NDA	20160621	9d815416-11c9-470e-a82f-89b0bf232e12
levothyroxine sodium	9J765S329G	Levothyroxine sodium	LEVOTHYROXINE SODIUM	HUMAN PRESCRIPTION DRUG LABEL	NUCARE PHARMACEUTICALS INC	TABLET	ORAL	NDA	20170309	4a518014-2a3f-6285-e054-00144ff8d46c
escitalopram oxalate	5U85DBW7LO	Lexapro	ESCITALOPRAM OXALATE	HUMAN PRESCRIPTION DRUG LABEL	UNIT DOSE SERVICES	TABLET, FILM COATED	ORAL	NDA	20170307	c0813af3-3058-4eb8-8f30-5586d7140864
regadenoson	2XLN4Y044H	LEXISCAN	REGADENOSON	HUMAN PRESCRIPTION DRUG LABEL	ASTELLAS PHARMA US INC	INJECTION, SOLUTION	INTRAVENOUS	NDA	20170117	057289f4-2e18-4c1e-bed4-6c1858e2ef16
fosamprenavir calcium	ID1GU2627N	LEXIVA	FOSAMPRENAVIR CALCIUM	HUMAN PRESCRIPTION DRUG LABEL	REMEDYREPACK INC	TABLET, FILM COATED	ORAL	NDA	20161030	a05ef847-96e1-4f95-b35f-92c907df1e1f
lidocaine	98PI200987	LIDODERM	LIDOCAINE	HUMAN PRESCRIPTION DRUG LABEL	UNIT DOSE SERVICES	PATCH	CUTANEOUS	NDA	20170227	d499efc5-8bc3-4dbc-9d85-fae57dd9263c
lincomycin hydrochloride	M6T05Z2B68	Lincocin	LINCOMYCIN HYDROCHLORIDE	HUMAN PRESCRIPTION DRUG LABEL	PHARMACIA AND UPJOHN COMPANY LLC	INJECTION, SOLUTION	INTRAMUSCULAR; INTRAVENOUS; SUBCONJUNCTIVAL	NDA	20170224	c01906fa-2c73-4c13-9765-2fd06628d263
linaclotide	N0TXR0XR5X	Linzess	LINACLOTIDE	HUMAN PRESCRIPTION DRUG LABEL	ALLERGAN INC	CAPSULE, GELATIN COATED	ORAL	NDA	20170207	09beda19-56d6-4a56-afdc-9a77b70b2ef3
baclofen	H789N3FKE8	Lioresal	BACLOFEN	HUMAN PRESCRIPTION DRUG LABEL	MEDTRONIC NEUROMODULATION	INJECTION	INTRATHECAL	NDA	20161007	351cde63-00fa-404a-92df-cb055e991840
ethiodized oil	KZW0R0686Q	LIPIODOL	ETHIODIZED OIL	HUMAN PRESCRIPTION DRUG LABEL	GUERBET LLC	INJECTION	INTRA-ARTERIAL; INTRALYMPHATIC; INTRAUTERINE	NDA	20140410	511d1f64-5cb9-4baa-a123-96205467e59a
atorvastatin calcium trihydrate	48A5M73Z4Q	Lipitor	ATORVASTATIN CALCIUM	HUMAN PRESCRIPTION DRUG LABEL	REMEDYREPACK INC	TABLET, FILM COATED	ORAL	NDA	20161206	b439892c-58e2-4d4e-b004-9cfa31850922
lithium citrate	5Z6E9K79YV	Lithium	LITHIUM	HUMAN PRESCRIPTION DRUG LABEL	PRECISION DOSE INC	SOLUTION	ORAL	NDA	20170126	1a04cc23-61fa-455b-9718-2cdcf54036e0
lithium carbonate	2BMD2GNA4V	Lithium Carbonate	LITHIUM CARBONATE	HUMAN PRESCRIPTION DRUG LABEL	A S MEDICATION SOLUTIONS	CAPSULE, GELATIN COATED	ORAL	NDA	20170215	8b22e7f0-9c37-456c-9beb-b40c29407ce2
acetohydroxamic acid	4RZ82L2GY5	Lithostat	ACETOHYDROXAMIC ACID	HUMAN PRESCRIPTION DRUG LABEL	MISSION PHARMACAL COMPANY	TABLET	ORAL	NDA	20121129	6660b616-a82d-9109-19ce-2bdf9747acea
pitavastatin calcium	IYD54XEG3W	Livalo	PITAVASTATIN CALCIUM	HUMAN PRESCRIPTION DRUG LABEL	KOWA PHARMACEUTICALS AMERICA INC	TABLET, FILM COATED	ORAL	NDA	20161118	44dcbf97-99ec-427c-ba50-207e0069d6d2
carbidopa	MNX7R8C5VO	Lodosyn	CARBIDOPA	HUMAN PRESCRIPTION DRUG LABEL	AVERA MCKENNAN HOSPITAL	TABLET	ORAL	NDA	20160111	da91f035-36c5-49d1-9286-c9b22ac3fc3f
gemfibrozil	Q8X02027X3	Lopid	GEMFIBROZIL	HUMAN PRESCRIPTION DRUG LABEL	PARKE DAVIS DIV OF PFIZER INC	TABLET, FILM COATED	ORAL	NDA	20160425	c48855b7-215e-453b-b3b1-a0f9dee7221f
metoprolol tartrate	W5S57Y3A5L	Lopressor	METOPROLOL TARTRATE	HUMAN PRESCRIPTION DRUG LABEL	VALIDUS PHARMACEUTICALS LLC	TABLET	ORAL	NDA	20150817	0283bc9d-6998-493a-824a-d4c85f704111
ciclopirox olamine	50MD4SB4AP	Loprox	CICLOPIROX OLAMINE	HUMAN PRESCRIPTION DRUG LABEL	MEDIMETRIKS PHARMACEUTICALS INC	KIT; SUSPENSION	TOPICAL	NDA	20161109	befa91b7-ea2b-4fbb-9e4c-45993bfd7c18
lorazepam	O26FZP769L	Lorazepam	LORAZEPAM	HUMAN PRESCRIPTION DRUG LABEL	REMEDYREPACK INC	INJECTION	INTRAMUSCULAR; INTRAVENOUS	NDA	20170310	8226660f-81d2-4fee-bb32-009cf32d8dd4
loteprednol etabonate	YEH1EZ96K6	LOTEMAX	LOTEPREDNOL ETABONATE	HUMAN PRESCRIPTION DRUG LABEL	BAUSCH AND LOMB INCORPORATED	SUSPENSION/ DROPS	OPHTHALMIC	NDA	20160912	f37d74ac-5f9c-40a8-b43b-35148fc66bbe
benazepril hydrochloride	N1SN99T69T	Lotensin	BENAZEPRIL HYDROCHLORIDE	HUMAN PRESCRIPTION DRUG LABEL	VALIDUS PHARMACEUTICALS LLC	TABLET	ORAL	NDA	20150701	2abb091b-a53e-46b0-9b84-e5ee8f2bdd8e
omega-3-acid ethyl esters	D87YGH4Z0Q	LOVAZA	OMEGA-3-ACID ETHYL ESTERS	HUMAN PRESCRIPTION DRUG LABEL	ATLANTIC BIOLOGICALS CORPS	CAPSULE, LIQUID FILLED	ORAL	NDA	20161201	56fa49bf-ee99-4152-aa21-072128738afb
enoxaparin sodium	8NZ41MIK1O	Lovenox	ENOXAPARIN SODIUM	HUMAN PRESCRIPTION DRUG LABEL	CARDINAL HEALTH	INJECTION	INTRAVENOUS; SUBCUTANEOUS	NDA	20150921	3d263380-4f44-4fd8-aa2a-e69702ab258f
bimatoprost	QXS94885MZ	LUMIGAN	BIMATOPROST	HUMAN PRESCRIPTION DRUG LABEL	ALLERGAN INC	SOLUTION/ DROPS	OPHTHALMIC	NDA	20161031	a5e67c75-db88-4372-bb07-c8dd15c97631
eszopiclone	UZX80K71OE	Lunesta	ESZOPICLONE	HUMAN PRESCRIPTION DRUG LABEL	UNIT DOSE SERVICES	TABLET, COATED	ORAL	NDA	20170227	ac62fdb3-868e-42ef-9212-5030e68e3b0b
fluvoxamine maleate	5LGN83G74V	Luvox CR	FLUVOXAMINE MALEATE	HUMAN PRESCRIPTION DRUG LABEL	JAZZ PHARMACEUTICALS INC	CAPSULE, EXTENDED RELEASE	ORAL	NDA	20170105	e57814e3-9507-4a2f-858f-a845ad18f029
luliconazole	RE91AN4S8G	Luzu	LULICONAZOLE	HUMAN PRESCRIPTION DRUG LABEL	VALEANT PHARMACEUTICALS NORTH AMERICA LLC	CREAM	TOPICAL	NDA	20170201	a7016010-ce43-4c09-8d21-aeb697ffed31
isosulfan blue	39N9K8S2A4	LYMPHAZURIN	ISOSULFAN BLUE	HUMAN PRESCRIPTION DRUG LABEL	UNITED STATES SURGICAL CORPORATION	INJECTION, SOLUTION	SUBCUTANEOUS	NDA	20120131	cbee4532-238b-4f91-86ae-f8c0c1b6d7da
olaparib	WOH1JD9AR8	Lynparza	OLAPARIB	HUMAN PRESCRIPTION DRUG LABEL	ASTRAZENECA PHARMACEUTICALS LP	CAPSULE	ORAL	NDA	20170126	5e31a6a9-864f-4aba-8085-37ee1ddcd499
pregabalin	55JG375S6M	Lyrica	PREGABALIN	HUMAN PRESCRIPTION DRUG LABEL	UNIT DOSE SERVICES	CAPSULE	ORAL	NDA	20170307	f5d5af18-c21c-4152-9226-a5c111c9785f
mitotane	78E4J5IB5J	LYSODREN	MITOTANE	HUMAN PRESCRIPTION DRUG LABEL	E R SQUIBB AND SONS L L C	TABLET	ORAL	NDA	20160311	e9fba7d4-a0ec-4bfa-9b5b-ec97a9710fd3
tranexamic acid	6T84R30KC1	Lysteda	TRANEXAMIC ACID	HUMAN PRESCRIPTION DRUG LABEL	FERRING PHARMACEUTICALS INC	TABLET	ORAL	NDA	20160812	49317334-a833-4620-a3b5-f179f8a821e2
pegaptanib sodium	3HP012Q0FH	Macugen	PEGAPTANIB SODIUM	HUMAN PRESCRIPTION DRUG LABEL	BAUSCH AND LOMB INCORPORATED	INJECTION, SOLUTION	INTRAVITREAL	NDA	20160701	45d03177-5d52-492c-b2e0-01afc7c8d2e0
magnesium sulfate heptahydrate	SK47B8698T	Magnesium Sulfate	MAGNESIUM SULFATE	HUMAN PRESCRIPTION DRUG LABEL	GENERAL INJECTABLES AND VACCINES INC	INJECTION, SOLUTION	INTRAMUSCULAR; INTRAVENOUS	NDA	20170316	67051167-d809-4a70-af77-de33f024bc89
gadopentetate dimeglumine	RH248G8V27	Magnevist	GADOPENTETATE DIMEGLUMINE	HUMAN PRESCRIPTION DRUG LABEL	BAYER HEALTHCARE PHARMACEUTICALS INC	INJECTION	INTRAVENOUS	NDA	20140611	be234024-ed43-404e-a40e-a3c1572a9726
hydroxyprogesterone caproate	276F2O42F5	Makena	HYDROXYPROGESTERONE CAPROATE	HUMAN PRESCRIPTION DRUG LABEL	AMAG PHARMACEUTICALS INC	INJECTION	INTRAMUSCULAR	NDA	20160902	a1998c1d-8337-4f00-8dcb-af3b54d39b77
malathion	U5N7SU872W	MALATHION	MALATHION	HUMAN PRESCRIPTION DRUG LABEL	TARO PHARMACEUTICALS U S A INC	LOTION	TOPICAL	NDA	20120201	e9ea6c59-0a3d-4ce0-96ab-f8e9c38ce9db
manganese chloride	QQE170PANO	MANGANESE	MANGANESE CHLORIDE	HUMAN PRESCRIPTION DRUG LABEL	HOSPIRA INC	INJECTION, SOLUTION	INTRAVENOUS	NDA	20140630	6e979070-5035-4076-e09c-b52466be3c68
mannitol	3OWL53L36A	Mannitol	MANNITOL	HUMAN PRESCRIPTION DRUG LABEL	HOSPIRA INC	INJECTION, SOLUTION	INTRAVENOUS	NDA	20161111	8ad3145e-00e7-4412-b9a5-06f00f264f30
bupivacaine hydrochloride	7TQO7W3VT8	MARCAINE; Marcaine	BUPIVACAINE HYDROCHLORIDE	HUMAN PRESCRIPTION DRUG LABEL	A S MEDICATION SOLUTIONS	INJECTION, SOLUTION	EPIDURAL; INFILTRATION; INTRACAUDAL; PERINEURAL	NDA	20161130	736cc923-1dc2-43e2-b0b9-178d9b0ba6dd
isocarboxazid	34237V843T	Marplan	ISOCARBOXAZID	HUMAN PRESCRIPTION DRUG LABEL	VALIDUS PHARMACEUTICALS LLC	TABLET	ORAL	NDA	20160623	ac387aa0-3f04-4865-a913-db6ed6f4fdc5
vincristine sulfate	T5IRO3534A	Marqibo	VINCRISTINE SULFATE	HUMAN PRESCRIPTION DRUG LABEL	TALON THERAPEUTICS INC	KIT		NDA	20150730	a1869e23-b93b-4407-843b-4b830319d82e
procarbazine hydrochloride	XH0NPH5ZX8	Matulane	PROCARBAZINE HYDROCHLORIDE	HUMAN PRESCRIPTION DRUG LABEL	SIGMA TAU PHARMACEUTICALS INC	CAPSULE	ORAL	NDA	20161221	de1c8271-64d8-4ea5-85e8-871faa4d7632
trandolapril	1T0N3G9CRC	Mavik	TRANDOLAPRIL	HUMAN PRESCRIPTION DRUG LABEL	ABBVIE INC	TABLET	ORAL	NDA	20161208	5ad67ea2-409c-4f52-a9b8-38216209609a
rizatriptan benzoate	WR978S7QHH	MAXALT; MAXALT-MLT	RIZATRIPTAN BENZOATE	HUMAN PRESCRIPTION DRUG LABEL	MERCK SHARP AND DOHME CORP	TABLET; TABLET, ORALLY DISINTEGRATING	ORAL	NDA	20160325	d93286f5-99f7-4dc5-aa9d-ad73ab8490db
dexamethasone	7S5I7G3JQL	Maxidex	DEXAMETHASONE	HUMAN PRESCRIPTION DRUG LABEL	ALCON LABORATORIES INC	SUSPENSION	OPHTHALMIC	NDA	20160719	ecd69437-dd1a-453b-991d-5c5f277a3abd
methylprednisolone	X4W7ZR7023	Medrol	METHYLPREDNISOLONE	HUMAN PRESCRIPTION DRUG LABEL	A S MEDICATION SOLUTIONS	TABLET	ORAL	NDA	20161216	080a1789-f2d0-4d31-aa63-08cd703c7779
megestrol acetate	TJ2M0FR8ES	MEGACE	MEGESTROL ACETATE	HUMAN PRESCRIPTION DRUG LABEL	E R SQUIBB AND SONS L L C	SUSPENSION	ORAL	NDA	20160516	65b28775-ee59-88cf-e4d8-372c6c79ad14
trametinib dimethyl sulfoxide	BSB9VJ5TUT	Mekinist	TRAMETINIB	HUMAN PRESCRIPTION DRUG LABEL	NOVARTIS PHARMACEUTICALS CORPORATION	TABLET, FILM COATED	ORAL	NDA	20170224	0002ad27-779d-42ab-83b5-bc65453412a1
butenafine hydrochloride	R8XA2029ZI	MENTAX	BUTENAFINE HYDROCHLORIDE	HUMAN PRESCRIPTION DRUG LABEL	MYLAN PHARMACEUTICALS INC	CREAM	TOPICAL	NDA	20131107	167ecefd-4553-41b8-8160-81a48dbca076
phytonadione	A034SE7857	Mephyton	PHYTONADIONE	HUMAN PRESCRIPTION DRUG LABEL	VALEANT PHARMACEUTICALS NORTH AMERICA LLC	TABLET	ORAL	NDA	20161130	5be7bb0a-dddb-4cb4-bf89-a8fafb726c83
atovaquone	Y883P1Z2LT	MEPRON	ATOVAQUONE	HUMAN PRESCRIPTION DRUG LABEL	GLAXOSMITHKLINE LLC	SUSPENSION	ORAL	NDA	20170131	b426b6bf-f07e-4580-97ae-dfca1ddf5b8f
meropenem	FV9J3JU8B1	MERREM IV	MEROPENEM	HUMAN PRESCRIPTION DRUG LABEL	ASTRAZENECA PHARMACEUTICALS LP	INJECTION	INTRAVENOUS	NDA	20161230	c15e88d3-d903-4e7a-f683-e29f51afa848
mesna	NR7O1405Q9	MESNA	MESNA	HUMAN PRESCRIPTION DRUG LABEL	BAXTER HEALTHCARE CORPORATION	INJECTION, SOLUTION	INTRAVENOUS	NDA	20150320	fe1683ef-0569-411e-8188-0499884632ad
pyridostigmine bromide	KVI301NA53	Mestinon	PYRIDOSTIGMINE BROMIDE	HUMAN PRESCRIPTION DRUG LABEL	VALEANT PHARMACEUTICALS NORTH AMERICA LLC	SYRUP; TABLET; TABLET, EXTENDED RELEASE	ORAL	NDA	20160812	a851795e-b7a8-40c3-9922-5e79d3eb4d92
strontium chloride sr-89	5R78837D4A	Metastron	STRONTIUM CHLORIDE SR-89	HUMAN PRESCRIPTION DRUG LABEL	MEDI PHYSICS INC	INJECTION, POWDER, LYOPHILIZED, FOR SOLUTION	INTRAVENOUS	NDA	20150420	5444c028-3fcd-4b37-82e4-3cce0f53488a
metaxalone	1NMA9J598Y	Metaxalone	METAXALONE	HUMAN PRESCRIPTION DRUG LABEL	UNIT DOSE SERVICES	TABLET	ORAL	NDA	20170306	8605de17-f114-4d53-8192-744f0161e9ab
methylergonovine maleate	IR84JPZ1RK	Methergine	METHYLERGONOVINE MALEATE	HUMAN PRESCRIPTION DRUG LABEL	BRYANT RANCH PREPACK	TABLET, COATED	ORAL	NDA	20130306	47fd2922-5b1e-4995-8324-ecd495a160e1
methotrexate sodium	3IG1E710ZN	METHOTREXATE	METHOTREXATE	HUMAN PRESCRIPTION DRUG LABEL	REMEDYREPACK INC	TABLET	ORAL	NDA	20170224	a75437f6-65a6-44af-8a2b-47401bff7dc2
metyrapone	ZS9KD92H6V	METOPiRONE	METYRAPONE	HUMAN PRESCRIPTION DRUG LABEL	LABORATOIRE HRA PHARMA	CAPSULE, GELATIN COATED	ORAL	NDA	20140806	3a27d0ef-83a7-4e1c-9430-46a3326ee8d8
metronidazole	140QMO216E	Metronidazole	METRONIDAZOLE	HUMAN PRESCRIPTION DRUG LABEL	HOSPIRA INC	INJECTION, SOLUTION	INTRAVENOUS	NDA	20161026	3dc5f411-3312-4add-8198-161eed98132b
calcitonin salmon	7SFC6U2VI5	Miacalcin	CALCITONIN SALMON	HUMAN PRESCRIPTION DRUG LABEL	MYLAN INSTITUTIONAL LLC	INJECTION, SOLUTION	INTRAMUSCULAR; SUBCUTANEOUS	NDA	20160121	89cd4f46-b88a-4c10-b25c-47352280dc4e
telmisartan	U5SYW473RQ	Micardis	TELMISARTAN	HUMAN PRESCRIPTION DRUG LABEL	BOEHRINGER INGELHEIM PHARMACEUTICALS INC	TABLET	ORAL	NDA	20141218	cfb9309f-e0df-4a55-9542-0e869fce05fb
hydrochlorothiazide	0J48LPH2TH	Microzide	HYDROCHLOROTHIAZIDE	HUMAN PRESCRIPTION DRUG LABEL	WATSON PHARMA INC	CAPSULE, GELATIN COATED	ORAL	NDA	20120406	afbefaff-97c4-4f84-b989-1595f882a885
prazosin hydrochloride	X0Z7454B90	Minipress	PRAZOSIN HYDROCHLORIDE	HUMAN PRESCRIPTION DRUG LABEL	PFIZER LABORATORIES DIV PFIZER INC	CAPSULE	ORAL	NDA	20160912	36c4da56-502e-4da1-acf7-8e81ee453dcc
minocycline hydrochloride	0020414E5U	Minocin	MINOCYCLINE HYDROCHLORIDE	HUMAN PRESCRIPTION DRUG LABEL	ONSET DERMATOLOGICS LLC	CAPSULE, COATED PELLETS	ORAL	NDA	20161118	39aee369-b5dc-4ff4-98de-06fb4189c733
acetylcholine chloride	AF73293C2R	Miochol E	ACETYLCHOLINE CHLORIDE	HUMAN PRESCRIPTION DRUG LABEL	BAUSCH AND LOMB INCORPORATED	KIT		NDA	20141007	e701ef07-9499-4b56-931f-f4eb3eedbe24
carbachol	8Y164V895Y	MIOSTAT	CARBACHOL	HUMAN PRESCRIPTION DRUG LABEL	ALCON LABORATORIES INC	SOLUTION	OPHTHALMIC	NDA	20160321	f28d7a56-e079-4a8b-ad81-9a97c780de67
pramipexole dihydrochloride	3D867NP06J	Mirapex	PRAMIPEXOLE DIHYDROCHLORIDE	HUMAN PRESCRIPTION DRUG LABEL	BOEHRINGER INGELHEIM PHARMACEUTICALS INC	TABLET	ORAL	NDA	20160713	688fa4d7-de12-4930-8bc5-0169297c1da6
brimonidine tartrate	4S9CL2DY2H	Mirvaso	BRIMONIDINE TARTRATE	HUMAN PRESCRIPTION DRUG LABEL	GALDERMA LABORATORIES L P	GEL	TOPICAL	NDA	20160719	f6a4353f-ae69-4214-901f-e5d42a6fbde7
mivacurium chloride	600ZG213C3	Mivacron	MIVACURIUM CHLORIDE	HUMAN PRESCRIPTION DRUG LABEL	ABBVIE INC	SOLUTION	INTRAVENOUS	NDA	20150130	916b8d1f-3f91-40fb-ab33-13069523c36d
meloxicam	VG2QF83CGL	Mobic	MELOXICAM	HUMAN PRESCRIPTION DRUG LABEL	BOEHRINGER INGELHEIM PHARMACEUTICALS INC	SUSPENSION	ORAL	NDA	20160912	9dfac843-a839-01ee-a80c-6face28bccc6
isosorbide mononitrate	LX1OH63030	Monoket	ISOSORBIDE MONONITRATE	HUMAN PRESCRIPTION DRUG LABEL	KREMERS URBAN PHARMACEUTICALS INC	TABLET	ORAL	NDA	20140716	d8f4202c-5103-40dc-9309-dcf72da02d0d
fosfomycin tromethamine	7FXW6U30GY	Monurol	FOSFOMYCIN TROMETHAMINE	HUMAN PRESCRIPTION DRUG LABEL	FOREST LABORATORIES	POWDER	ORAL	NDA	20110418	ad155d62-9b49-4a50-a2ae-d3aad8155936
morphine sulfate	X3P646A2J0	MorphaBond	MORPHINE SULFATE	HUMAN PRESCRIPTION DRUG LABEL	DAIICHI SANKYO INC	TABLET, EXTENDED RELEASE	ORAL	NDA	20170302	1806c935-0a76-4f6a-80c8-4aee8a95cb7d
naloxegol oxalate	65I14TNM33	MOVANTIK	NALOXEGOL OXALATE	HUMAN PRESCRIPTION DRUG LABEL	ASTRAZENECA PHARMACEUTICALS LP	TABLET, FILM COATED	ORAL	NDA	20161026	f49c6978-ca7b-4a66-919b-757f8f92ef64
moxifloxacin hydrochloride	C53598599T	MOXEZA	MOXIFLOXACIN HYDROCHLORIDE	HUMAN PRESCRIPTION DRUG LABEL	ALCON LABORATORIES INC	SOLUTION	OPHTHALMIC	NDA	20170217	05248b68-16a9-488d-a39f-5137d2410471
plerixafor	S915P5499N	Mozobil	PLERIXAFOR	HUMAN PRESCRIPTION DRUG LABEL	SANOFI AVENTIS U S LLC	SOLUTION	SUBCUTANEOUS	NDA	20170119	0ed08d2b-5051-46b2-aa37-1d6275bf9003
dronedarone	JQZ1L091Y2	Multaq	DRONEDARONE	HUMAN PRESCRIPTION DRUG LABEL	CARDINAL HEALTH	TABLET, FILM COATED	ORAL	NDA	20170125	3bd4006a-8bad-4909-ac6d-b6d84390155c
gadobenate dimeglumine	3Q6PPC19PO	MultiHance	GADOBENATE DIMEGLUMINE	HUMAN PRESCRIPTION DRUG LABEL	BRACCO DIAGNOSTICS INC	INJECTION, SOLUTION	INTRAVENOUS	NDA	20161110	f63abe56-46d9-4e32-afb1-f4e22370717d
mechlorethamine hydrochloride	L0MR697HHI	Mustargen	MECHLORETHAMINE HYDROCHLORIDE	HUMAN PRESCRIPTION DRUG LABEL	RECORDATI RARE DISEASES INC	POWDER, FOR SOLUTION	INTRACAVITARY; INTRAVENOUS	NDA	20130202	920e22b5-823b-0961-c776-9280ce6c62a1
ethambutol hydrochloride	QE4VW5FO07	Myambutol	ETHAMBUTOL HYDROCHLORIDE	HUMAN PRESCRIPTION DRUG LABEL	A S MEDICATION SOLUTIONS	TABLET, FILM COATED	ORAL	NDA	20170214	3b4e1562-5f5d-4020-adb7-bede8ed49e5f
micafungin sodium	IS1UP79R56	Mycamine	MICAFUNGIN SODIUM	HUMAN PRESCRIPTION DRUG LABEL	ASTELLAS PHARMA US INC	INJECTION, POWDER, LYOPHILIZED, FOR SOLUTION	INTRAVENOUS	NDA	20160901	bc234dd7-5221-4a68-b153-aa0393c75bbf
mycophenolate sodium	WX877SQI1G	Myfortic	MYCOPHENOLIC ACID	HUMAN PRESCRIPTION DRUG LABEL	NOVARTIS PHARMACEUTICALS CORPORATION	TABLET, DELAYED RELEASE	ORAL	NDA	20160419	eed26501-890d-4ff6-88e7-6dbea4726e53
tetrofosmin	3J0KPB596Q	Myoview	TETROFOSMIN	HUMAN PRESCRIPTION DRUG LABEL	MEDI PHYSICS INC DBA GE HEALTHCARE	INJECTION, POWDER, LYOPHILIZED, FOR SOLUTION	INTRAVENOUS	NDA	20120607	4a8e5ed7-57f4-4d48-93cd-5f307207a3a0
mirabegron	MVR3JL3B2V	Myrbetriq	MIRABEGRON	HUMAN PRESCRIPTION DRUG LABEL	CARDINAL HEALTH	TABLET, FILM COATED, EXTENDED RELEASE	ORAL	NDA	20170313	aaaf3bea-1b21-4edf-9300-b7159ea9ede8
primidone	13AFD7670Q	Mysoline	PRIMIDONE	HUMAN PRESCRIPTION DRUG LABEL	VALEANT PHARMACEUTICALS NORTH AMERICA	TABLET	ORAL	NDA	20130827	af593171-dabb-4ea3-b44c-89ed457b2c46
crofelemer	PY79D6C8RX	MYTESI	CROFELEMER	HUMAN PRESCRIPTION DRUG LABEL	NAPO PHARMACEUTICALS INC	TABLET, COATED	ORAL	NDA	20160601	45584fba-8081-4cd1-a21e-3ea8237f62ff
nafcillin sodium	49G3001BCK	NAFCILLIN	NAFCILLIN	HUMAN PRESCRIPTION DRUG LABEL	BAXTER HEALTHCARE CORPORATION	INJECTION, SOLUTION	INTRAVENOUS	NDA	20150403	cd2d18c5-95a2-4fb4-bd8b-b5d39e2da416
naftifine hydrochloride	25UR9N9041	Naftin	NAFTIFINE HYDROCHLORIDE	HUMAN PRESCRIPTION DRUG LABEL	MERZ PHARMACEUTICALS LLC	CREAM	TOPICAL	NDA	20161114	394000b0-f55b-49f7-a9cb-1c16b02a8e30
memantine hydrochloride	JY0WD0UA60	Namenda XR	MEMANTINE HYDROCHLORIDE	HUMAN PRESCRIPTION DRUG LABEL	AVERA MCKENNAN HOSPITAL	CAPSULE, EXTENDED RELEASE	ORAL	NDA	20160107	3e26a639-399c-496f-ba90-f2cc6bcf2378
naproxen sodium	9TN87S3A3C	Naprelan	NAPROXEN SODIUM	HUMAN PRESCRIPTION DRUG LABEL	ALMATICA PHARMA INC	TABLET, FILM COATED, EXTENDED RELEASE	ORAL	NDA	20150901	e633ff0b-eab7-f167-8d08-e9236e54042b
naproxen	57Y76R9ATQ	Naproxen	NAPROXEN	HUMAN PRESCRIPTION DRUG LABEL	KEY THERAPEUTICS LLC	SUSPENSION	ORAL	NDA	20161118	980550e8-74cc-4e0d-ba2d-4ebebe386208
naloxone hydrochloride	F850569PQR	NARCAN	NALOXONE HYDROCHLORIDE	HUMAN PRESCRIPTION DRUG LABEL	ADAPT PHARMA INC	SPRAY	NASAL	NDA	20170221	724df050-5332-4d0a-9a5f-17bf08a547e1
phenelzine sulfate	2681D7P965	Nardil	PHENELZINE SULFATE	HUMAN PRESCRIPTION DRUG LABEL	PARKE DAVIS DIV OF PFIZER INC	TABLET, FILM COATED	ORAL	NDA	20150202	513a41d0-37d4-4355-8a6d-a2c643bce6fa
ropivacaine hydrochloride	V910P86109	Naropin	ROPIVACAINE HYDROCHLORIDE	HUMAN PRESCRIPTION DRUG LABEL	FRESENIUS KABI USA LLC	INJECTION, SOLUTION	EPIDURAL; INFILTRATION; PERINEURAL	NDA	20150205	23d2d448-a744-4877-9f2d-7e57c198da89
cyanocobalamin	P6YC3EG204	Nascobal	CYANOCOBALAMIN	HUMAN PRESCRIPTION DRUG LABEL	PAR PHARMACEUTICAL INC	SPRAY	NASAL	NDA	20150416	697e0e52-c01b-4b53-9994-f79c46eb6b4f
mometasone furoate monohydrate	MTW0WEG809	NASONEX	MOMETASONE FUROATE MONOHYDRATE	HUMAN PRESCRIPTION DRUG LABEL	REMEDYREPACK INC	SPRAY, METERED	NASAL	NDA	20160712	2c84c2ca-0b53-45cd-be10-3e5495cc8e33
natamycin	8O0C852CPO	NATACYN	NATAMYCIN	HUMAN PRESCRIPTION DRUG LABEL	ALCON LABORATORIES INC	SUSPENSION/ DROPS	OPHTHALMIC	NDA	20161101	d262661c-860d-482e-aa8d-3cf1f252b32a
nesiritide	P7WI8UL647	NATRECOR	NESIRITIDE	HUMAN PRESCRIPTION DRUG LABEL	SCIOS LLC	INJECTION, POWDER, LYOPHILIZED, FOR SOLUTION	INTRAVENOUS	NDA	20131130	44c45bfe-461f-4398-8f20-ea771b2403ee
vinorelbine tartrate	253GQW851Q	NAVELBINE	VINORELBINE TARTRATE	HUMAN PRESCRIPTION DRUG LABEL	PIERRE FABRE PHARMACEUTICALS INC	INJECTION	INTRAVENOUS	NDA	20140512	6d47c96a-7fdc-48ac-9250-41c5d3ecf8db
ibuprofen lysine	N01ORX9D6S	NeoProfen	IBUPROFEN LYSINE	HUMAN PRESCRIPTION DRUG LABEL	RECORDATI RARE DISEASES INC	SOLUTION	INTRAVENOUS	NDA	20160405	6f5ede6f-b0b7-4fc8-969e-652f60ead047
chloroprocaine hydrochloride	LT7Z1YW11H	Nesacaine	CHLOROPROCAINE HYDROCHLORIDE	HUMAN PRESCRIPTION DRUG LABEL	GENERAL INJECTABLES AND VACCINES INC	INJECTION, SOLUTION	INFILTRATION; PERINEURAL	NDA	20170303	baa6a68a-92c8-4a11-8fbf-fa5d91969035
alogliptin benzoate	EEN99869SC	Nesina	ALOGLIPTIN	HUMAN PRESCRIPTION DRUG LABEL	TAKEDA PHARMACEUTICALS AMERICA INC	TABLET, FILM COATED	ORAL	NDA	20161215	a3768c7e-aa4c-44d3-bc53-43bb7346c0b0
dotatate	MRL3739G66	NETSPOT	68GA-DOTATATE	HUMAN PRESCRIPTION DRUG LABEL	ADVANCED ACCELERATOR APPLICATIONS USA INC	KIT	INTRAVENOUS	NDA	20170203	b2b3be70-17d8-4093-896c-f1c54a2cf242
rotigotine	87T4T8BO2E	Neupro	ROTIGOTINE	HUMAN PRESCRIPTION DRUG LABEL	UCB INC	KIT; PATCH, EXTENDED RELEASE	TRANSDERMAL	NDA	20160930	939e28c5-f3a9-42c0-9a2d-8d471d82a6e0
florbetaben f-18	TLA7312TOI	Neuraceq	FLORBETABEN F 18	HUMAN PRESCRIPTION DRUG LABEL	PIRAMAL IMAGING SA	INJECTION, SOLUTION	INTRAVENOUS	NDA	20160907	b0915068-cfd4-4d72-b9f8-7e31fe83cd1e
bicisate dihydrochloride	B005P07V07	NEUROLITE	BICISATE DIHYDROCHLORIDE	HUMAN PRESCRIPTION DRUG LABEL	LANTHEUS MEDICAL IMAGING INC	KIT	INTRAVENOUS	NDA	20160513	f9adbcd5-1ac1-42d8-b18a-a76c9204014c
gabapentin	6CW7F3G59X	Neurontin	GABAPENTIN	HUMAN PRESCRIPTION DRUG LABEL	PARKE DAVIS DIV OF PFIZER INC	CAPSULE; SOLUTION; TABLET, FILM COATED	ORAL	NDA	20160812	ee9ad9ed-6d9f-4ee1-9d7f-cfad438df388
sorafenib	9ZOQ3TZI87	Nexavar	SORAFENIB	HUMAN PRESCRIPTION DRUG LABEL	BAYER HEALTHCARE PHARMACEUTICALS INC	TABLET, FILM COATED	ORAL	NDA	20150708	b50667e4-5ebc-4968-a646-d605058dbef0
esomeprazole magnesium	R6DXU4WAY9	NEXIUM	ESOMEPRAZOLE MAGNESIUM	HUMAN PRESCRIPTION DRUG LABEL	LAKE ERIE MEDICAL DBA QUALITY CARE PRODUCTS LLC	CAPSULE, DELAYED RELEASE	ORAL	NDA	20170224	9b653e01-81f3-49b1-89a2-a56988ad94a3
esomeprazole sodium	L2C9GWQ43H	NEXIUM I.V.	ESOMEPRAZOLE SODIUM	HUMAN PRESCRIPTION DRUG LABEL	ASTRAZENECA PHARMACEUTICALS LP	INJECTION	INTRAVENOUS	NDA	20161219	c325bbfc-46f3-471e-7bbc-ed0d6965d13b
etonogestrel	304GTH6RNH	Nexplanon	ETONOGESTREL	HUMAN PRESCRIPTION DRUG LABEL	ORGANON USA INC	IMPLANT	SUBCUTANEOUS	NDA	20161215	b03a3917-9a65-45c2-bbbb-871da858ef34
amiodarone hydrochloride	976728SY6Z	Nexterone	AMIODARONE HYDROCHLORIDE	HUMAN PRESCRIPTION DRUG LABEL	BAXTER HEALTHCARE CORPORATION	INJECTION, SOLUTION	INTRAVENOUS	NDA	20161122	e9108958-b8d7-4fba-87c3-9a32990de551
niacin	2679MF687A	Niaspan	NIACIN	HUMAN PRESCRIPTION DRUG LABEL	A S MEDICATION SOLUTIONS	TABLET, FILM COATED, EXTENDED RELEASE	ORAL	NDA	20161005	3e7b4ee7-6031-4880-91f1-0e1eeccb09f8
nicotine	6M3C89ZY6R	Nicotrol	NICOTINE	HUMAN PRESCRIPTION DRUG LABEL	PHARMACIA AND UPJOHN COMPANY LLC	INHALANT	RESPIRATORY (INHALATION)	NDA	20160803	62245d7d-b50d-48d9-9f03-071c61620ccf
nilutamide	51G6I8B902	Nilandron	NILUTAMIDE	HUMAN PRESCRIPTION DRUG LABEL	CONCORDIA PHARMACEUTICALS INC	TABLET	ORAL	NDA	20151130	5ccf0e9a-8935-4c8c-b883-b4967281eb4a
cisatracurium besylate	80YS8O1MBS	Nimbex	CISATRACURIUM BESYLATE	HUMAN PRESCRIPTION DRUG LABEL	ABBVIE INC	INJECTION	INTRAVENOUS	NDA	20170130	3db3b76c-3e5a-456e-46a8-456fde1e6195
ixazomib citrate	46CWK97Z3K	NINLARO	IXAZOMIB	HUMAN PRESCRIPTION DRUG LABEL	MILLENNIUM PHARMACEUTICALS INC	CAPSULE	ORAL	NDA	20151120	fcef9088-ebab-4bd8-933f-c35f9c8bd50b
pentostatin	395575MZO7	Nipent	PENTOSTATIN	HUMAN PRESCRIPTION DRUG LABEL	HOSPIRA INC	INJECTION, POWDER, LYOPHILIZED, FOR SOLUTION	INTRAVENOUS	NDA	20161202	151c6d2e-1af1-4c13-96ec-de3228c6efb3
nitrofurantoin	927AH8112L	Nitrofurantion Macrocrystals	NITROFURANTION MACROCRYSTALS	HUMAN PRESCRIPTION DRUG LABEL	REMEDYREPACK INC	CAPSULE	ORAL	NDA	20170127	46d9e7d7-8007-4d13-be75-b97a9aeea9f4
nitrogen	N762921K75	NITROGEN Compressed, NF	NITROGEN	HUMAN PRESCRIPTION DRUG LABEL	AIRGAS USA LLC	GAS	RESPIRATORY (INHALATION)	NDA	20170301	6638a09f-7d87-48ce-934b-5edb3891ad61
nitroglycerin	G59M7S0WS3	Nitrostat	NITROGLYCERIN	HUMAN PRESCRIPTION DRUG LABEL	PARKE DAVIS DIV OF PFIZER INC	TABLET	SUBLINGUAL	NDA	20170214	79ba021e-183c-4b4d-822e-4ff5ef54ca61
nitrous oxide	K50XQU1029	NITROUS OXIDE	NITROUS OXIDE	HUMAN PRESCRIPTION DRUG LABEL	AIRGAS USA LLC	GAS	RESPIRATORY (INHALATION)	NDA	20170302	b35267cb-314d-4c81-9d06-50b5e0d71e69
disopyramide phosphate	N6BOM1935W	Norpace	DISOPYRAMIDE PHOSPHATE	HUMAN PRESCRIPTION DRUG LABEL	CARILION MATERIALS MANAGEMENT	CAPSULE, GELATIN COATED	ORAL	NDA	20100224	f5e0c230-db38-4476-8357-9a227ccff1bc
desipramine hydrochloride	1Y58DO4MY1	Norpramin	DESIPRAMINE HYDROCHLORIDE	HUMAN PRESCRIPTION DRUG LABEL	VALIDUS PHARMACEUTICALS LLC	TABLET, SUGAR COATED	ORAL	NDA	20160627	70b562ea-9f21-4e4a-b3ed-0590b2892f6a
droxidopa	J7A92W69L7	Northera	DROXIDOPA	HUMAN PRESCRIPTION DRUG LABEL	LUNDBECK PHARMACEUTICALS LLC	CAPSULE	ORAL	NDA	20170214	2179f02c-48d7-48eb-8007-5ae43d8d16bc
amlodipine besylate	864V2Q084H	Norvasc	AMLODIPINE BESYLATE	HUMAN PRESCRIPTION DRUG LABEL	LAKE ERIE MEDICAL DBA QUALITY CARE PRODUCTS LLC	TABLET	ORAL	NDA	20170227	0141c088-8fc2-4041-880e-a79ce0de6fdd
ritonavir	O3J8G9O825	Norvir	RITONAVIR	HUMAN PRESCRIPTION DRUG LABEL	ABBVIE INC	SOLUTION; TABLET, FILM COATED	ORAL	NDA	20161227	2849298e-de6e-47bb-8194-56e075b33fc3
gonadotrophin, chorionic	20ED16GHEB	Novarel	GONADOTROPHIN, CHORIONIC	HUMAN PRESCRIPTION DRUG LABEL	FERRING PHARMACEUTICALS INC	KIT		NDA	20160914	ac6918ff-9dc3-40d9-8619-54b26e4bdfc8
insulin aspart	D933668QVX	NovoLog	INSULIN ASPART	HUMAN PRESCRIPTION DRUG LABEL	A S MEDICATION SOLUTIONS	INJECTION, SOLUTION	INTRAVENOUS; SUBCUTANEOUS	NDA	20161207	e172b4f8-9b25-4019-8e09-afc10b2f30c9
posaconazole	6TK1G07BHZ	NOXAFIL	POSACONAZOLE	HUMAN PRESCRIPTION DRUG LABEL	MERCK SHARP AND DOHME CORP	SOLUTION; SUSPENSION; TABLET, COATED	INTRAVENOUS; ORAL	NDA	20160909	b073b082-7b57-4423-8c06-4fd4263d6f84
tapentadol	H8A007M585	Nucynta	TAPENTADOL	HUMAN PRESCRIPTION DRUG LABEL	LAKE ERIE MEDICAL DBA QUALITY CARE PRODUCTS LLC	TABLET	ORAL	NDA	20100929	07c33315-90c9-4a73-bf1d-bca70c7e0ff5
tapentadol hydrochloride	71204KII53	NUCYNTA ER	TAPENTADOL HYDROCHLORIDE	HUMAN PRESCRIPTION DRUG LABEL	LAKE ERIE MEDICAL DBA QUALITY CARE PRODUCTS LLC	TABLET, FILM COATED, EXTENDED RELEASE	ORAL	NDA	20161011	dbd7aa2c-4e11-4af4-9d60-148eb58a196e
pimavanserin tartrate	NA83F1SJSR	NUPLAZID	PIMAVANSERIN TARTRATE	HUMAN PRESCRIPTION DRUG LABEL	ACADIA PHARMACEUTICALS INC	TABLET, COATED	ORAL	NDA	20160505	1e6bea44-57d6-4bac-9328-46e1ee59f83b
glutamine	0RH81L854J	NutreStore	GLUTAMINE	HUMAN PRESCRIPTION DRUG LABEL	EMMAUS MEDICAL INC	POWDER, FOR SOLUTION	ORAL	NDA	20140715	cd3fb572-c5b1-43da-aea2-31208985f544
armodafinil	V63XWA605I	Nuvigil	ARMODAFINIL	HUMAN PRESCRIPTION DRUG LABEL	CEPHALON INC	TABLET	ORAL	NDA	20170217	d878aed0-ddbf-8fa1-abf7-d3e480260845
nimodipine	57WA9QZ5WH	Nymalize	NIMODIPINE	HUMAN PRESCRIPTION DRUG LABEL	ARBOR PHARMACEUTICALS	SOLUTION	ORAL	NDA	20140501	9e48dba7-c706-44fc-b04b-0fdcb2d72bc4
obeticholic acid	0462Z4S4OZ	Ocaliva	OBETICHOLIC ACID	HUMAN PRESCRIPTION DRUG LABEL	INTERCEPT PHARMACEUTICALS INC	TABLET, FILM COATED	ORAL	NDA	20160608	cdfbe0cd-eb15-45a1-ac17-531bcda21aec
octreotide acetate	75R0U2568I	Octreotide Acetate	OCTREOTIDE ACETATE	HUMAN PRESCRIPTION DRUG LABEL	SANDOZ INC	INJECTION, SOLUTION	INTRAVENOUS; SUBCUTANEOUS	NDA	20130729	76146a72-05fe-4804-a9c2-df573c97d9cb
flurbiprofen sodium	Z5B97MU9K4	OCUFEN	FLURBIPROFEN SODIUM	HUMAN PRESCRIPTION DRUG LABEL	ALLERGAN INC	SOLUTION/ DROPS	OPHTHALMIC	NDA	20120103	5a4d5684-b20a-4fde-a808-404c7b9d25b3
ofloxacin	A4P49JAZ9H	OCUFLOX	OFLOXACIN	HUMAN PRESCRIPTION DRUG LABEL	ALLERGAN INC	SOLUTION/ DROPS	OPHTHALMIC	NDA	20120229	7aab4449-3dda-4e2c-8e40-b3244a548bf5
sonidegib phosphate	W421AI34UW	Odomzo	SONIDEGIB	HUMAN PRESCRIPTION DRUG LABEL	NOVARTIS PHARMACEUTICALS CORPORATION	CAPSULE	ORAL	NDA	20160512	77bd079b-7168-454a-ac38-963f8ba34324
nintedanib	G6HRD2P839	Ofev	NINTEDANIB	HUMAN PRESCRIPTION DRUG LABEL	BOEHRINGER INGELHEIM PHARMACEUTICALS INC	CAPSULE	ORAL	NDA	20170203	da1c9f37-779e-4682-816f-93d0faa4cfc9
acetaminophen	362O9ITL9D	Ofirmev	ACETAMINOPHEN	HUMAN PRESCRIPTION DRUG LABEL	CARDINAL HEALTH	INJECTION, SOLUTION	INTRAVENOUS	NDA	20170222	046bfc2d-2eb7-4fd1-89b6-ea12db592458
clobetasol propionate	779619577M	OLUX	CLOBETASOL PROPIONATE	HUMAN PRESCRIPTION DRUG LABEL	PRESTIUM PHARMA INC	AEROSOL, FOAM	TOPICAL	NDA	20141003	39dd7b1d-fc08-403a-b032-eff906be136d
simeprevir	9WS5RD66HZ	OLYSIO	SIMEPREVIR	HUMAN PRESCRIPTION DRUG LABEL	JANSSEN PRODUCTS LP	CAPSULE	ORAL	NDA	20170217	1816fd68-0ed7-4a37-84bb-e298c5ab6e28
omeprazole	KG60484QX9	Omeprazole Delayed-Release	OMEPRAZOLE	HUMAN PRESCRIPTION DRUG LABEL	RANBAXY LABORATORIES INC	CAPSULE, DELAYED RELEASE	ORAL	NDA	20090825	b43f6b44-9de3-4efb-a467-487aee28f6a0
iohexol	4419T9MX03	Omnipaque	IOHEXOL	HUMAN PRESCRIPTION DRUG LABEL	GE HEALTHCARE	INJECTION, SOLUTION	INTRAVENOUS	NDA	20170118	164b27b9-97ae-4279-896f-1c4afa583dd1
gadodiamide	84F6U3J2R6	OMNISCAN	GADODIAMIDE	HUMAN PRESCRIPTION DRUG LABEL	GE HEALTHCARE INC	INJECTION	INTRAVENOUS	NDA	20170104	f9fd4805-cbc1-4bc7-955f-e5cd4e1b03bb
clobazam	2MRO291B4U	Onfi	CLOBAZAM	HUMAN PRESCRIPTION DRUG LABEL	LUNDBECK PHARMACEUTICALS LLC	SUSPENSION; TABLET	ORAL	NDA	20170210	de03bd69-2dca-459c-93b4-541fd3e9571c
saxagliptin hydrochloride	Z8J84YIX6L	ONGLYZA	SAXAGLIPTIN	HUMAN PRESCRIPTION DRUG LABEL	ASTRAZENECA PHARMACEUTICALS LP	TABLET, FILM COATED	ORAL	NDA	20170227	c5116390-e0fe-4969-94cb-e9de5165fbab
oxymorphone hydrochloride	5Y2EI94NBC	OPANA	OXYMORPHONE HYDROCHLORIDE	HUMAN PRESCRIPTION DRUG LABEL	ENDO PHARMACEUTICALS INC	TABLET	ORAL	NDA	20170124	10d4a5d9-9cb8-4dcf-9836-34c377990128
macitentan	Z9K9Y9WMVL	OPSUMIT	MACITENTAN	HUMAN PRESCRIPTION DRUG LABEL	ACTELION PHARMACEUTICALS US INC	TABLET, FILM COATED	ORAL	NDA	20161117	1e484a50-55db-4b85-8c57-6cd1b0353abd
gadoversetamide	RLM74T3Z9D	OPTIMARK	GADOVERSETAMIDE	HUMAN PRESCRIPTION DRUG LABEL	LIEBEL FLARSHEIM COMPANY LLC	INJECTION, SOLUTION	INTRAVENOUS	NDA	20160912	7e96c780-e9c2-472e-9de2-3a297bfc062b
ioversol	N3RIB7X24K	Optiray 300; Optiray 320; Optiray 350	IOVERSOL	HUMAN PRESCRIPTION DRUG LABEL	LIEBEL FLARSHEIM COMPANY LLC	INJECTION	INTRA-ARTERIAL; INTRAVENOUS	NDA	20170216	6cb6ca5f-b249-49b0-a9eb-8aa583da7c74
doxycycline	N12000U13O	ORACEA	DOXYCYCLINE	HUMAN PRESCRIPTION DRUG LABEL	GALDERMA LABORATORIES L P	CAPSULE	ORAL	NDA	20140101	aa15c93a-ff4c-447a-8a21-96da506d8997
pimozide	1HIZ4DL86F	ORAP	PIMOZIDE	HUMAN PRESCRIPTION DRUG LABEL	TEVA SELECT BRANDS	TABLET	ORAL	NDA	20160107	90c0086a-b62c-4cdd-a6af-2efed69cfd4d
phentolamine mesylate	Y7543E5K9T	Oraverse	PHENTOLAMINE MESYLATE	HUMAN PRESCRIPTION DRUG LABEL	SEPTODONT INC	INJECTION, SOLUTION	SUBMUCOSAL	NDA	20160405	4025cf98-ea87-4531-b0fc-6283c84f63f3
miconazole	7NNO0D7S5M	ORAVIG	MICONAZOLE	HUMAN PRESCRIPTION DRUG LABEL	MIDATECH PHARMA US INC	TABLET	BUCCAL	NDA	20161111	a1bf6bf0-9197-4fc1-af9f-df7b9a1ad6ce
oritavancin	PUG62FRZ2E	Orbactiv	ORITAVANCIN	HUMAN PRESCRIPTION DRUG LABEL	THE MEDICINES COMPANY	INJECTION, POWDER, LYOPHILIZED, FOR SOLUTION	INTRAVENOUS	NDA	20161028	085d6d1a-21c2-11e4-8c21-0800200c9a66
treprostinil	RUM6K67ESG	Orenitram	TREPROSTINIL	HUMAN PRESCRIPTION DRUG LABEL	UNITED THERAPEUTICS CORP	TABLET, EXTENDED RELEASE	ORAL	NDA	20170131	8ed2003a-c801-411e-831e-d06079bb0d7c
nitisinone	K5BN214699	Orfadin	NITISINONE	HUMAN PRESCRIPTION DRUG LABEL	SWEDISH ORPHAN BIOVITRUM AB PUBL	CAPSULE	ORAL	NDA	20170228	5d449b73-d503-4132-b978-d890491975df
ospemifene	B0P231ILBK	Osphena	OSPEMIFENE	HUMAN PRESCRIPTION DRUG LABEL	SHIONOGI INC	TABLET, FILM COATED	ORAL	NDA	20150805	8462d6ab-e3cd-4efa-a360-75bf8f917287
apremilast	UP7QBP99PN	OTEZLA	APREMILAST	HUMAN PRESCRIPTION DRUG LABEL	CELGENE CORPORATION	KIT; TABLET, FILM COATED	ORAL	NDA	20160331	3acf6751-827d-11e2-9e96-0800200c9a66
ciprofloxacin	5E8K9I0O4U	Otiprio	CIPROFLOXACIN	HUMAN PRESCRIPTION DRUG LABEL	OTONOMY INC	SUSPENSION	INTRATYMPANIC	NDA	20151218	8365e37a-0b35-497c-aab4-f25053378154
methotrexate	YL5FZ2Y5U1	Otrexup	METHOTREXATE	HUMAN PRESCRIPTION DRUG LABEL	ANTARES PHARMA INC	INJECTION, SOLUTION	SUBCUTANEOUS	NDA	20160331	9ab8ce16-f7de-41d4-a4c8-1c742621b6d5
oxacillin sodium	G0V6C994Q5	OXACILLIN	OXACILLIN	HUMAN PRESCRIPTION DRUG LABEL	BAXTER HEALTHCARE CORPORATION	INJECTION, SOLUTION	INTRAVENOUS	NDA	20170224	d893e45b-7f18-4c67-b10c-1e2e52a6b3ef
oxaliplatin	04ZR38536J	Oxaliplatin	OXALIPLATIN	HUMAN PRESCRIPTION DRUG LABEL	TEVA PARENTERAL MEDICINES INC	INJECTION, SOLUTION, CONCENTRATE	INTRAVENOUS	NDA	20160818	9e51cc79-620c-48d7-b267-78e43c1ef6e4
ioxilan	A4YJ7J11TG	Oxilan	IOXILAN INJECTION	HUMAN PRESCRIPTION DRUG LABEL	GUERBET LLC	INJECTION, SOLUTION	INTRAVASCULAR	NDA	20161230	ae692163-dfbf-4271-87ad-4ed888caa513
oxiconazole nitrate	RQ8UL4C17S	Oxistat	OXICONAZOLE NITRATE	HUMAN PRESCRIPTION DRUG LABEL	PHARMADERM A DIVISION OF FOUGERA PHARMACEUTICALS INC	CREAM; LOTION	TOPICAL	NDA	20120115	b87a89d2-6e45-4eb8-be2c-7f55f34d61e5
oxybutynin chloride	L9F3D9RENQ	Oxybutynin Chloride	OXYBUTYNIN CHLORIDE	HUMAN PRESCRIPTION DRUG LABEL	BRYANT RANCH PREPACK	TABLET, EXTENDED RELEASE	ORAL	NDA	20170221	a8b4052b-45cf-45eb-bde0-71c25e61ce0c
oxycodone hydrochloride	C1ENJ2TE6C	OXYCODONE HYDROCHLORIDE	OXYCODONE HYDROCHLORIDE	HUMAN PRESCRIPTION DRUG LABEL	LAKE ERIE MEDICAL DBA QUALITY CARE PRODUCTS LLC	TABLET, FILM COATED, EXTENDED RELEASE	ORAL	NDA	20170313	05b8e8f1-850d-4f56-b53c-bacd1896b969
oxytocin	1JQS135EYN	Oxytocin	OXYTOCIN	HUMAN PRESCRIPTION DRUG LABEL	CARDINAL HEALTH	INJECTION, SOLUTION	INTRAMUSCULAR; INTRAVENOUS	NDA	20151203	c95a55d2-68cc-4a55-a15c-c308ad8c43eb
oxybutynin	K9P6MC7092	OXYTROL	OXYBUTYNIN	HUMAN PRESCRIPTION DRUG LABEL	ACTAVIS PHARMA INC	PATCH	TRANSDERMAL	NDA	20150724	a162fd5b-b2ab-4d45-8861-71b60b92acb4
nortriptyline hydrochloride	00FN6IH15D	PAMELOR	NORTRIPTYLINE HYDROCHLORIDE	HUMAN PRESCRIPTION DRUG LABEL	MALLINCKRODT INC	CAPSULE	ORAL	NDA	20170203	e17dc299-f52d-414d-ab6e-e809bd6f8acb
methscopolamine bromide	RTN51LK7WL	Pamine; Pamine Forte	METHSCOPOLAMINE BROMIDE	HUMAN PRESCRIPTION DRUG LABEL	PHARMADERM A DIVISION OF FOUGERA PHARMACEUTICALS INC	TABLET	ORAL	NDA	20120919	2981e734-2a20-4b45-8521-8c13ff2b6578
hydrocortisone probutate	O6550D6K3A	PANDEL	HYDROCORTISONE PROBUTATE	HUMAN PRESCRIPTION DRUG LABEL	PHARMADERM A DIVISION OF FOUGERA PHARMACEUTICALS INC	CREAM	TOPICAL	NDA	20170115	361338e6-d719-4bea-aca0-7dd591fcfa08
alitretinoin	1UA8E65KDZ	Panretin	ALITRETINOIN	HUMAN PRESCRIPTION DRUG LABEL	EISAI INC	GEL	TOPICAL	NDA	20120315	13c5de6d-d266-4d83-99c4-072ef104e7ff
chlorzoxazone	H0DE420U8G	Parafon Forte DSC	CHLORZOXAZONE	HUMAN PRESCRIPTION DRUG LABEL	JANSSEN PHARMACEUTICALS INC	TABLET	ORAL	NDA	20120404	5fbdbe83-3e24-4fb2-a67d-499ed3523363
copper	789U1901C5	ParaGard T 380A	COPPER	HUMAN PRESCRIPTION DRUG LABEL	TEVA WOMEN S HEALTH INC	INTRAUTERINE DEVICE	INTRAUTERINE	NDA	20150813	2b009ddb-378e-40d8-a8d8-00211f10e06c
paricalcitol	6702D36OG5	Paricalcitol	PARICALCITOL	HUMAN PRESCRIPTION DRUG LABEL	HOSPIRA INC	INJECTION, SOLUTION	INTRAVENOUS	NDA	20161209	b2e4eaa9-bf4d-4fe8-ab2e-d2b1a3a555ca
tranylcypromine sulfate	7ZAT6ES870	PARNATE	TRANYLCYPROMINE SULFATE	HUMAN PRESCRIPTION DRUG LABEL	CONCORDIA PHARMACEUTICALS INC	TABLET, FILM COATED	ORAL	NDA	20160630	b72d8187-dfcc-4ea0-b5e9-c0be95b69a27
paroxetine hydrochloride hemihydrate	X2ELS050D8	PAROXETINE HYDROCHLORIDE	PAROXETINE HYDROCHLORIDE	HUMAN PRESCRIPTION DRUG LABEL	APOTEX CORP	TABLET, FILM COATED, EXTENDED RELEASE	ORAL	NDA	20170112	087ff0d3-1761-47ea-a8c1-7c4cb679af97
olopatadine hydrochloride	2XG66W44KF	PATADAY	OLOPATADINE HYDROCHLORIDE	HUMAN PRESCRIPTION DRUG LABEL	ALCON LABORATORIES INC	SOLUTION/ DROPS	OPHTHALMIC	NDA	20170216	e1eb5130-e59d-4590-8b04-7b1a6adae5bd
paroxetine hydrochloride	3I3T11UD2S	PAXIL	PAROXETINE HYDROCHLORIDE	HUMAN PRESCRIPTION DRUG LABEL	PHYSICIANS TOTAL CARE INC	TABLET, FILM COATED	ORAL	NDA	20120105	40226242-da82-4dd7-bca2-eebb14501264
ethotoin	46QG38NC4U	Peganone	ETHOTOIN	HUMAN PRESCRIPTION DRUG LABEL	RECORDATI RARE DISEASES INC	TABLET	ORAL	NDA	20170207	afcb9d60-3668-3890-5fed-f0794a12509d
penicillin g potassium	VL775ZTH4C	PENICILLIN G POTASSIUM	PENICILLIN G	HUMAN PRESCRIPTION DRUG LABEL	BAXTER HEALTHCARE CORPORATION	INJECTION, SOLUTION	INTRAVENOUS	NDA	20160718	9e58122f-5c75-4905-a774-d3a4dae4ff8c
pentamidine isethionate	V2P3K60DA2	Pentam 300	PENTAMIDINE ISETHIONATE	HUMAN PRESCRIPTION DRUG LABEL	APP PHARMACEUTICALS LLC	INJECTION, POWDER, LYOPHILIZED, FOR SOLUTION	INTRAMUSCULAR; INTRAVENOUS	NDA	20120307	cc2b635e-4840-4dc3-a177-5484371680e8
pentetate calcium trisodium	G79YN26H5B	Pentetate calcium trisodium	PENTETATE CALCIUM TRISODIUM	HUMAN PRESCRIPTION DRUG LABEL	HAMELN PHARMA PLUS GMBH	INJECTION, SOLUTION, CONCENTRATE	INTRAVENOUS; RESPIRATORY (INHALATION)	NDA	20160614	bc563e90-10e5-475d-aa84-b0e3d582ae95
pentetate zinc trisodium	NXU65IC8PG	Pentetate zinc trisodium	PENTETATE ZINC TRISODIUM	HUMAN PRESCRIPTION DRUG LABEL	HAMELN PHARMA PLUS GMBH	INJECTION, SOLUTION, CONCENTRATE	INTRAVENOUS; RESPIRATORY (INHALATION)	NDA	20160614	366e7ca9-4fd3-4688-bd83-1f369885e0fc
pentetic acid	7A314HQM0I	Pentetic Acid	PENTETIC ACID	HUMAN PRESCRIPTION DRUG LABEL	JUBILANT DRAXIMAGE INC	INJECTION	INTRAVENOUS	NDA	20111011	becdab53-f7a7-7280-6930-21f3a61b99e7
famotidine	5QZO15J2Z8	PEPCID	FAMOTIDINE	HUMAN PRESCRIPTION DRUG LABEL	SALIX PHARMACEUTICALS INC	POWDER, FOR SUSPENSION	ORAL	NDA	20130603	4f1a0b58-f7c8-485e-a317-432e1c374d2f
formoterol fumarate	W34SHF8J2K	Perforomist	FORMOTEROL FUMARATE DIHYDRATE	HUMAN PRESCRIPTION DRUG LABEL	MYLAN SPECIALTY L P	SOLUTION	RESPIRATORY (INHALATION)	NDA	20130322	fb2fe258-fe2e-47f6-8adf-ca75bf6f90af
chlorhexidine gluconate	MOR84MUD8E	Peridex	CHLORHEXIDINE GLUCONATE	HUMAN PRESCRIPTION DRUG LABEL	M ESPE DENTAL PRODUCTS	RINSE	ORAL	NDA	20160826	3fcd41c4-875a-4e54-b533-261f198011af
perindopril erbumine	1964X464OJ	Perindopril Erbumine	PERINDOPRIL ERBUMINE	HUMAN PRESCRIPTION DRUG LABEL	MARLEX PHARMACEUTICALS INC	TABLET	ORAL	NDA	20150528	fcaefca9-e6ca-4c97-9eb8-7f1c619ce4d0
dipyridamole	64ALC7F90C	Persantine	DIPYRIDAMOLE	HUMAN PRESCRIPTION DRUG LABEL	BOEHRINGER INGELHEIM PHARMACEUTICALS INC	TABLET, COATED	ORAL	NDA	20111201	ca68879c-0214-4d7c-93b0-bdaf8ef23f8e
paroxetine mesylate	M711N184JE	PEXEVA	PAROXETINE MESYLATE	HUMAN PRESCRIPTION DRUG LABEL	REMEDYREPACK INC	TABLET, FILM COATED	ORAL	NDA	20170228	12936586-a83f-426c-a8fe-ecbbca588dd7
phendimetrazine tartrate	6985IP0T80	Phendimetrazine Tartrate	PHENDIMETRAZINE TARTRATE	HUMAN PRESCRIPTION DRUG LABEL	NUCARE PHARMACEUTICALS INC	CAPSULE, EXTENDED RELEASE	ORAL	NDA	20170310	4a662f00-3e8d-11ba-e054-00144ff8d46c
hexachlorophene	IWW5FV6NK2	Phisohex	HEXACHLOROPHENE	HUMAN PRESCRIPTION DRUG LABEL	REMEDYREPACK INC	EMULSION	TOPICAL	NDA	20161230	41ee3eb5-c3b6-4b50-87c6-04a723ca4c35
calcium acetate	Y882YXF34X	Phoslyra	CALCIUM ACETATE	HUMAN PRESCRIPTION DRUG LABEL	FRESENIUS MEDICAL CARE NORTH AMERICA	SOLUTION	ORAL	NDA	20151120	741f71b5-5a7a-43dc-9937-066d99c50707
echothiophate iodide	BA9QH3P00T	Phospholine Iodide Ophthalmic	ECHOTHIOPHATE IODIDE	HUMAN PRESCRIPTION DRUG LABEL	WYETH PHARMACEUTICALS INC A SUBSIDIARY OF PFIZER INC	KIT		NDA	20131209	e4bb53c7-9061-43fc-878f-dc1b19801bfc
porfimer sodium	Y3834SIK5F	PHOTOFRIN	PORFIMER SODIUM	HUMAN PRESCRIPTION DRUG LABEL	PINNACLE BIOLOGICS INC	INJECTION, POWDER, FOR SOLUTION	INTRAVENOUS	NDA	20150331	5c4841b4-fbc0-4163-8ee1-cb28629cbfbf
riboflavin 5'-phosphate sodium	20RD1DZH99	Photrexa; Photrexa Viscous	RIBOFLAVIN 5-PHOSPHATE IN 20% DEXTRAN OPHTHALMIC; RIBOFLAVIN 5-PHOSPHATE OPHTHALMIC	HUMAN PRESCRIPTION DRUG LABEL	AVEDRO INC	SOLUTION/ DROPS	OPHTHALMIC	NDA	20160727	f82cfe92-1a24-11e3-8ffd-0800200c9a66
ingenol mebutate	7686S50JAH	Picato	INGENOL MEBUTATE	HUMAN PRESCRIPTION DRUG LABEL	LEO PHARMA INC	GEL	TOPICAL	NDA	20161025	5accc7a5-8209-4680-b0ae-2a6963500419
piroxicam	13T4O6VMAM	Piroxicam	PIROXICAM	HUMAN PRESCRIPTION DRUG LABEL	GREENSTONE LLC	CAPSULE	ORAL	NDA	20161017	70be7d33-bc8b-4f48-84c6-a8e3d1476e97
hydroxychloroquine sulfate	8Q2869CNVH	Plaquenil	HYDROXYCHLOROQUINE SULFATE	HUMAN PRESCRIPTION DRUG LABEL	CONCORDIA PHARMACEUTICALS INC	TABLET	ORAL	NDA	20170131	34496b43-05a2-45fb-a769-52b12e099341
clopidogrel bisulfate	08I79HTP27	Plavix	CLOPIDOGREL BISULFATE	HUMAN PRESCRIPTION DRUG LABEL	BRISTOL MYERS SQUIBB SANOFI PHARMACEUTICALS PARTNERSHIP	TABLET, FILM COATED	ORAL	NDA	20160912	01b14603-8f29-4fa3-8d7e-9d523f802e0b
felodipine	OL961R6O2C	PLENDIL	FELODIPINE	HUMAN PRESCRIPTION DRUG LABEL	BRYANT RANCH PREPACK	TABLET, EXTENDED RELEASE	ORAL	NDA	20130117	ff61238c-1997-460f-8ed6-6752c6a46a64
cilostazol	N7Z035406B	PLETAL	CILOSTAZOL	HUMAN PRESCRIPTION DRUG LABEL	OTSUKA AMERICA PHARMACEUTICAL INC	TABLET	ORAL	NDA	20160121	24d75b58-bafb-4440-b8d7-4f4079c08b0b
pomalidomide	D2UX06XLB5	Pomalyst	POMALIDOMIDE	HUMAN PRESCRIPTION DRUG LABEL	CELGENE CORPORATION	CAPSULE	ORAL	NDA	20160708	2b25ef01-5c9e-11e1-b86c-0800200c9a66
mefenamic acid	367589PJ2C	Ponstel	MEFENAMIC ACID	HUMAN PRESCRIPTION DRUG LABEL	SHIONOGI INC	CAPSULE	ORAL	NDA	20161022	d77e13db-d1b1-4dbf-9de8-80827018cf43
potassium acetate	M911911U02	Potassium Acetate	POTASSIUM ACETATE	HUMAN PRESCRIPTION DRUG LABEL	HOSPIRA INC	INJECTION, SOLUTION, CONCENTRATE	INTRAVENOUS	NDA	20140721	c7eabefd-2781-439b-b8f4-cb3ea25a4720
potassium chloride	660YQ98I10	Potassium Chloride	POTASSIUM CHLORIDE	HUMAN PRESCRIPTION DRUG LABEL	ATLANTIC BIOLOGICALS CORP	SOLUTION	ORAL	NDA	20170222	509247a3-1a68-4a36-897d-0c3ade569339
ezogabine	12G01I6BBU	POTIGA	EZOGABINE	HUMAN PRESCRIPTION DRUG LABEL	GLAXOSMITHKLINE LLC	TABLET, FILM COATED	ORAL	NDA	20160520	0c60979b-489d-4e7b-8893-468ae00c44bb
dabigatran etexilate mesylate	SC7NUW5IIT	Pradaxa	DABIGATRAN ETEXILATE MESYLATE	HUMAN PRESCRIPTION DRUG LABEL	A S MEDICATION SOLUTIONS	CAPSULE	ORAL	NDA	20160511	25d18480-7426-4ae9-8fa4-f078353f9d6a
urea c-13	W6KX9E6D8X	Pranactin-Citric	UREA C-13	HUMAN PRESCRIPTION DRUG LABEL	OTSUKA AMERICA PHARMACEUTICAL	POWDER, FOR SOLUTION	ORAL	NDA	20090824	571577b1-2160-4c2f-b953-062c15373fcb
repaglinide	668Z8C33LU	Prandin	REPAGLINIDE	HUMAN PRESCRIPTION DRUG LABEL	NOVO NORDISK	TABLET	ORAL	NDA	20170208	4c1c212f-71a5-4dd3-81b2-cd9e2148774c
pravastatin sodium	3M8608UQ61	PRAVACHOL	PRAVASTATIN SODIUM	HUMAN PRESCRIPTION DRUG LABEL	E R SQUIBB AND SONS L L C	TABLET	ORAL	NDA	20160705	897ad8b7-921d-eb02-a61c-3419e662a2da
acarbose	T58MSI464G	Precose	ACARBOSE	HUMAN PRESCRIPTION DRUG LABEL	BAYER HEALTHCARE PHARMACEUTICALS INC	TABLET	ORAL	NDA	20150311	29a6f213-bc93-4dbd-bab0-744722b6f0b8
prednisolone acetate	8B2807733D	PRED MILD	PREDNISOLONE ACETATE	HUMAN PRESCRIPTION DRUG LABEL	PREFERRED PHARMACEUTICALS INC	SUSPENSION/ DROPS	OPHTHALMIC	NDA	20161020	90fba723-51b1-4404-a30b-816f35001d91
prednisolone sodium phosphate	IV021NXA9J	Prednisolone Sodium Phosphate	PREDNISOLONE SODIUM PHOSPHATE	HUMAN PRESCRIPTION DRUG LABEL	SETON PHARMACEUTICALS LLC	SOLUTION	ORAL	NDA	20160719	833ba492-8823-43b4-9a91-8b28d94a740b
estrogens, conjugated	IU5QR144QX	Premarin	CONJUGATED ESTROGENS	HUMAN PRESCRIPTION DRUG LABEL	LAKE ERIE MEDICAL DBA QUALITY CARE PRODUCTS LLC	TABLET, FILM COATED	ORAL	NDA	20170119	57d62f2d-ccc9-4cdc-a8e8-5b15d5b3c895
benzylpenicilloyl polylysine	76479814OY	PRE-PEN	BENZYLPENICILLOYL POLYLYSINE	HUMAN PRESCRIPTION DRUG LABEL	ALLERQUEST LLC	INJECTION	INTRADERMAL; SUBCUTANEOUS	NDA	20130418	2fbcc40c-f102-4abe-bce5-a93de95874fe
lansoprazole	0K5C5T2QPG	Prevacid	LANSOPRAZOLE	HUMAN PRESCRIPTION DRUG LABEL	LAKE ERIE MEDICAL DBA QUALITY CARE PRODUCTS LLC	CAPSULE, DELAYED RELEASE	ORAL	NDA	20170228	bf18adc2-5156-4b3d-b77a-4b91bbc348cf
darunavir ethanolate	33O78XF0BW	PREZISTA	DARUNAVIR	HUMAN PRESCRIPTION DRUG LABEL	A S MEDICATION SOLUTIONS	TABLET, FILM COATED	ORAL	NDA	20161004	091ed9b3-f322-479e-a016-47f3bbc60a05
ziconotide acetate	T2I226K69M	Prialt	ZICONOTIDE	HUMAN PRESCRIPTION DRUG LABEL	JAZZ PHARMACEUTICALS INC	INJECTION, SOLUTION	INTRATHECAL	NDA	20130201	5449ca98-efb8-4c3b-8756-747b2349a472
rifapentine	XJM390A33U	Priftin	RIFAPENTINE	HUMAN PRESCRIPTION DRUG LABEL	SANOFI AVENTIS U S LLC	TABLET, FILM COATED	ORAL	NDA	20141230	f768e337-a948-420a-9fbe-9be359c7a170
omeprazole magnesium	426QFE7XLK	PRILOSEC	OMEPRAZOLE MAGNESIUM	HUMAN PRESCRIPTION DRUG LABEL	ASTRAZENECA PHARMACEUTICALS LP	CAPSULE, DELAYED RELEASE; GRANULE, DELAYED RELEASE	ORAL	NDA	20161222	a1b077e6-b070-43f2-a98e-380cc635419d
primaquine phosphate	H0982HF78B	Primaquine Phosphate	PRIMAQUINE PHOSPHATE	HUMAN PRESCRIPTION DRUG LABEL	PD RX PHARMACEUTICALS INC	TABLET, FILM COATED	ORAL	NDA	20161012	222f3d0a-7649-44ad-99b2-b2dc8c298e7b
trimethoprim hydrochloride	9XE000OU9B	Primsol	TRIMETHOPRIM HYDROCHLORIDE	HUMAN PRESCRIPTION DRUG LABEL	AYTU BIOSCIENCE INC	SOLUTION	ORAL	NDA	20151218	688eea63-c972-47f6-a7b3-735e15b1777b
desvenlafaxine succinate	ZB22ENF0XR	Pristiq Extended-Release	DESVENLAFAXINE SUCCINATE	HUMAN PRESCRIPTION DRUG LABEL	CARDINAL HEALTH	TABLET, EXTENDED RELEASE	ORAL	NDA	20161103	a9ff32c4-3bcf-4e51-ae8c-81ff0191ec35
midodrine hydrochloride	59JV96YTXV	ProAmatine	MIDODRINE HYDROCHLORIDE	HUMAN PRESCRIPTION DRUG LABEL	PHYSICIANS TOTAL CARE INC	TABLET	ORAL	NDA	20100526	9e8874f0-ad2e-41ce-8a35-bed819615a5d
nifedipine	I9ZF7L6G2L	Procardia	NIFEDIPINE	HUMAN PRESCRIPTION DRUG LABEL	PFIZER LABORATORIES DIV PFIZER INC	CAPSULE	ORAL	NDA	20170202	e04aa152-b08d-47f7-b976-f8bee4c386db
cysteamine bitartrate	QO84GZ3TST	PROCYSBI Delayed-release	CYSTEAMINE BITARTRATE	HUMAN PRESCRIPTION DRUG LABEL	RAPTOR THERAPEUTICS INC	CAPSULE, DELAYED RELEASE PELLETS	ORAL	NDA	20160517	b7b6e290-5168-46dc-9e7f-5995420ec1c1
diazoxide	O5CB12L4FN	Proglycem	DIAZOXIDE	HUMAN PRESCRIPTION DRUG LABEL	TEVA BRANDED PHARMACEUTICAL PRODUCTS RANDD INC	SUSPENSION	ORAL	NDA	20151002	b16c7832-2fd9-49af-b923-1dc0d91fd6e2
tacrolimus anhydrous	Y5L2157C4J	Prograf	TACROLIMUS	HUMAN PRESCRIPTION DRUG LABEL	CARDINAL HEALTH	CAPSULE, GELATIN COATED	ORAL	NDA	20120404	23b73332-cbb3-4155-8ad8-b24619cdea85
gadoteridol	0199MV609F	ProHance	GADOTERIDOL	HUMAN PRESCRIPTION DRUG LABEL	BIPSO GMBH	INJECTION, SOLUTION	INTRAVENOUS	NDA	20161107	5919e2a1-73d0-3afb-0e3b-366f3102e89f
bromfenac sodium	8ECV571Y37	Prolensa	BROMFENAC SODIUM	HUMAN PRESCRIPTION DRUG LABEL	BAUSCH AND LOMB INCORPORATED	SOLUTION/ DROPS	OPHTHALMIC	NDA	20160630	4e072537-f73c-4a96-a65f-e2805ce112d8
eltrombopag olamine	4U07F515LG	PROMACTA	ELTROMBOPAG OLAMINE	HUMAN PRESCRIPTION DRUG LABEL	NOVARTIS PHARMACEUTICALS CORPORATION	TABLET, FILM COATED	ORAL	NDA	20161012	7714a0ed-34bb-46e6-a0a5-b363908b22c2
finasteride	57GNO57U7G	PROPECIA	FINASTERIDE	HUMAN PRESCRIPTION DRUG LABEL	MERCK SHARP AND DOHME CORP	TABLET, FILM COATED	ORAL	NDA	20160520	4e07adb4-7807-47d3-b9a9-2332a3047410
propylthiouracil	721M9407IY	Propylthiouracil	PROPYLTHIOURACIL	HUMAN PRESCRIPTION DRUG LABEL	DAVA PHARMACEUTICALS INC	TABLET	ORAL	NDA	20160209	b0c23a2c-b250-4c0d-9b2a-c1483faa2ca0
dinoprostone	K7Q1JQR04M	Prostin E2	DINOPROSTONE	HUMAN PRESCRIPTION DRUG LABEL	PHARMACIA AND UPJOHN COMPANY LLC	SUPPOSITORY	VAGINAL	NDA	20161021	fae013fc-e199-43f3-86ef-66d34017c534
pantoprazole sodium	6871619Q5X	Protonix I.V.	PANTOPRAZOLE SODIUM	HUMAN PRESCRIPTION DRUG LABEL	WYETH PHARMACEUTICALS INC A SUBSIDIARY OF PFIZER INC	INJECTION, POWDER, FOR SOLUTION	INTRAVENOUS	NDA	20170302	51e4144a-489e-436c-609a-39305f8f56ba
pralidoxime chloride	38X7XS076H	Protopam Chloride	PRALIDOXIME CHLORIDE	HUMAN PRESCRIPTION DRUG LABEL	BAXTER HEALTHCARE CORPORATION	INJECTION, POWDER, LYOPHILIZED, FOR SOLUTION	INTRAMUSCULAR; INTRAVENOUS; SUBCUTANEOUS	NDA	20120601	2741d8fd-51c2-46be-880b-99f2b20a6137
tacrolimus	WM0HAQ4WNM	Protopic	TACROLIMUS	HUMAN PRESCRIPTION DRUG LABEL	LEO PHARMA INC	OINTMENT	TOPICAL	NDA	20170113	51218de3-dabc-4972-9c5b-750c8b1d8083
methylene blue	T42P99266K	PROVAYBLUE	METHYLENE BLUE	HUMAN PRESCRIPTION DRUG LABEL	AMERICAN REGENT	INJECTION	INTRAVENOUS	NDA	20160408	4f6848e5-35ed-4046-b13c-3032b5ba3232
modafinil	R3UK8X3U3D	Provigil	MODAFINIL	HUMAN PRESCRIPTION DRUG LABEL	UNIT DOSE SERVICES	TABLET	ORAL	NDA	20170227	fd75a8a7-a8ab-4141-9af9-989a220b9c19
methacholine chloride	0W5ETF9M2K	Provocholine	METHACHOLINE CHLORIDE	HUMAN PRESCRIPTION DRUG LABEL	METHAPHARM INC	POWDER, FOR SOLUTION	RESPIRATORY (INHALATION)	NDA	20160922	e8983096-65e6-41f2-8b6f-bbf0a7227307
doxepin hydrochloride	3U9A0FE9N5	PRUDOXIN	DOXEPIN HYDROCHLORIDE	HUMAN PRESCRIPTION DRUG LABEL	PRESTIUM PHARMA INC	CREAM	TOPICAL	NDA	20150601	9756deca-4d3f-4b8f-bbdc-5f3d61793c34
mercaptopurine	E7WED276I5	PURIXAN	PURIXAN	HUMAN PRESCRIPTION DRUG LABEL	NOVA LABORATORIES LTD	SUSPENSION	ORAL	NDA	20150323	9fd27952-7787-47d9-b6cf-7af2dc38217b
urea c-14	WBZ6M63TEE	PYtest	UREA, C-14	HUMAN PRESCRIPTION DRUG LABEL	AVENT INC	CAPSULE	ORAL	NDA	20160330	8d60148f-779c-453a-bd37-51b875ec1656
samarium sm-153 lexidronam pentasodium	7389YR3OOV	Quadramet	SAMARIUM SM 153 LEXIDRONAM	HUMAN PRESCRIPTION DRUG LABEL	LANTHEUS MEDICAL IMAGING INC	INJECTION, SOLUTION	INTRAVENOUS	NDA	20160202	61e84808-0999-4923-910c-2a480d5f971a
quinine sulfate	KF7Z0E0Q2B	Qualaquin	QUININE SULFATE	HUMAN PRESCRIPTION DRUG LABEL	CARACO PHARMA INC	CAPSULE	ORAL	NDA	20140723	1c44c8b7-8b38-4487-a8ba-a94f708d1f50
succinylcholine chloride	I9L0DDD30I	Quelicin	SUCCINYLCHOLINE CHLORIDE	HUMAN PRESCRIPTION DRUG LABEL	HOSPIRA INC	INJECTION, SOLUTION	INTRAMUSCULAR; INTRAVENOUS	NDA	20140826	fb08161e-7711-406d-e7b3-ea4515c07983
quinidine gluconate	R6875N380F	Quinidine Gluconate	QUINIDINE GLUCONATE	HUMAN PRESCRIPTION DRUG LABEL	ELI LILLY AND COMPANY	SOLUTION	INTRAVENOUS	NDA	20140805	11d14362-8f69-4c30-b487-5d05f6462bd7
capsaicin	S07O44R1ZM	Qutenza	CAPSAICIN	HUMAN PRESCRIPTION DRUG LABEL	ACORDA THERAPEUTICS INC	KIT		NDA	20130816	ab5a8fa3-2eb2-44fd-bf9b-a1ac114e0c9b
beclomethasone dipropionate	5B307S63B2	QVAR	BECLOMETHASONE DIPROPIONATE	HUMAN PRESCRIPTION DRUG LABEL	A S MEDICATION SOLUTIONS	AEROSOL, METERED	RESPIRATORY (INHALATION)	NDA	20160930	f85ef4d3-d8a6-43c8-90fa-85f5ba5429e3
ferric ferrocyanide	TLE294X33A	Radiogardase	PRUSSIAN BLUE INSOLUBLE CAPSULES	HUMAN PRESCRIPTION DRUG LABEL	HEYL CHEM PHARM FABRIK GMBH AND CO KG	CAPSULE	ORAL	NDA	20151127	baa68c79-5f3d-468a-a510-58b9e978cd50
ranolazine	A6IEZ5M406	Ranexa	RANOLAZINE	HUMAN PRESCRIPTION DRUG LABEL	CARILION MATERIALS MANAGEMENT	TABLET, FILM COATED, EXTENDED RELEASE	ORAL	NDA	20160806	e038f963-d78f-460e-a11f-46f224061505
silodosin	CUZ39LUY82	RAPAFLO	SILODOSIN	HUMAN PRESCRIPTION DRUG LABEL	AVERA MCKENNAN HOSPITAL	CAPSULE	ORAL	NDA	20160112	ced5f515-4ef4-4d00-a4d4-a5531c18d3af
sirolimus	W36ZG6FT64	Rapamune	SIROLIMUS	HUMAN PRESCRIPTION DRUG LABEL	WYETH PHARMACEUTICALS INC A SUBSIDIARY OF PFIZER INC	SOLUTION; TABLET, SUGAR COATED	ORAL	NDA	20160929	3275b824-3f82-4151-2ab2-0036a9ba0acc
peramivir	QW7Y7ZR15U	RAPIVAB	PERAMIVIR	HUMAN PRESCRIPTION DRUG LABEL	BIOCSL INC	SOLUTION	INTRAVENOUS	NDA	20160304	7fdedaec-9e53-4a37-a4e4-a301c8a251b8
glycerol phenylbutyrate	ZH6F1VCV7B	Ravicti	GLYCEROL PHENYLBUTYRATE	HUMAN PRESCRIPTION DRUG LABEL	HORIZON THERAPEUTICS LLC	LIQUID	ORAL	NDA	20160921	900e7dc0-9afe-4f50-80de-90567bb78519
calcifediol	P6YZ13C99Q	Rayaldee	CALCIFEDIOL	HUMAN PRESCRIPTION DRUG LABEL	OPKO PHARMACEUTICALS LLC	CAPSULE, EXTENDED RELEASE	ORAL	NDA	20160628	6a95effd-32a5-46b6-a30e-7f4f9bf8cc77
prednisone	VB0R961HZT	RAYOS	PREDNISONE	HUMAN PRESCRIPTION DRUG LABEL	HORIZON PHARMA INC	TABLET, DELAYED RELEASE	ORAL	NDA	20160731	281ab967-7565-4bef-9c0c-a646589c671e
metoclopramide hydrochloride	W1792A2RVD	Reglan	METOCLOPRAMIDE HYDROCHLORIDE	HUMAN PRESCRIPTION DRUG LABEL	ANI PHARMACEUTICALS INC	TABLET	ORAL	NDA	20141210	de55c133-eb08-4a35-91a2-5dc093027397
zanamivir	L6O3XI777I	RELENZA	ZANAMIVIR	HUMAN PRESCRIPTION DRUG LABEL	GLAXOSMITHKLINE LLC	POWDER	RESPIRATORY (INHALATION)	NDA	20160804	d7c3bcc3-0c0d-4068-fd80-88cf54a376ef
methylnaltrexone bromide	RFO6IL3D3M	Relistor	METHYLNALTREXONE BROMIDE	HUMAN PRESCRIPTION DRUG LABEL	SALIX PHARMACEUTICALS INC	INJECTION, SOLUTION; TABLET	ORAL; SUBCUTANEOUS	NDA	20170122	c488fb7c-0a5b-487c-b452-996809d1cb99
eletriptan hydrobromide	M41W832TA3	Relpax	ELETRIPTAN HYDROBROMIDE	HUMAN PRESCRIPTION DRUG LABEL	ROERIG	TABLET, FILM COATED	ORAL	NDA	20160216	85745375-fcb6-4edc-b6db-a77b4a5f3e8c
mirtazapine	A051Q2099Q	REMERONSOLTAB	MIRTAZAPINE	HUMAN PRESCRIPTION DRUG LABEL	ORGANON USA INC	TABLET, ORALLY DISINTEGRATING	ORAL	NDA	20160708	31f48378-27db-424f-a4c5-82584a553c35
sevelamer hydrochloride	GLS2PGI8QG	Renagel	RENAGEL	HUMAN PRESCRIPTION DRUG LABEL	DOH CENTRAL PHARMACY	TABLET	ORAL	NDA	20170123	4a3b3dd8-9b4a-4a00-8178-eb8417195081
sevelamer carbonate	9YCX42I8IU	Renvela	SEVELAMER CARBONATE	HUMAN PRESCRIPTION DRUG LABEL	ATLANTIC BIOLOGICALS CORPS	TABLET, FILM COATED	ORAL	NDA	20170112	0edd2144-50b5-40d7-a81f-5f7647adc32a
ropinirole hydrochloride	D7ZD41RZI9	REQUIP	ROPINIROLE	HUMAN PRESCRIPTION DRUG LABEL	PD RX PHARMACEUTICALS INC	TABLET, FILM COATED	ORAL	NDA	20170221	3683d5bf-0159-4a81-ba37-f5ef448afdd7
delavirdine mesylate	421105KRQE	RESCRIPTOR	DELAVIRDINE MESYLATE	HUMAN PRESCRIPTION DRUG LABEL	VIIV HEALTHCARE COMPANY	TABLET	ORAL	NDA	20120820	eb28dcd2-c457-4137-9eec-00062e5a601b
unoprostone isopropyl	5M161S5O5P	Rescula	UNOPROSTONE ISOPROPYL	HUMAN PRESCRIPTION DRUG LABEL	SUCAMPO PHARMA AMERICAS LLC	SOLUTION/ DROPS	OPHTHALMIC	NDA	20130104	53d05ced-51dd-11de-8a39-0800200c9a66
reserpine	8B1QWR724A	Reserpine	RESERPINE	HUMAN PRESCRIPTION DRUG LABEL	EON LABS INC	TABLET	ORAL	NDA	20111021	3a4d74d7-2e63-4789-b50e-af17ced92462
cyclosporine	83HN0GTJ6D	Restasis MultiDose	CYCLOSPORINE	HUMAN PRESCRIPTION DRUG LABEL	ALLERGAN INC	EMULSION	OPHTHALMIC	NDA	20161110	7224d810-bb96-4682-a942-3355e6e8061a
temazepam	CHB1QD2QSS	RESTORIL	TEMAZEPAM	HUMAN PRESCRIPTION DRUG LABEL	MALLINCKRODT INC	CAPSULE	ORAL	NDA	20161220	bc56f7fd-1aaf-48ff-8aa7-d467e59e1015
tretinoin	5688UTC01R	Retin-A	TRETINOIN	HUMAN PRESCRIPTION DRUG LABEL	ORTHO MCNEIL PHARMACEUTICALS	CREAM; GEL	TOPICAL	NDA	20161024	3309d312-4696-4cfd-a231-75ea13c0bdff
zidovudine	4B9XT59T7S	RETROVIR	ZIDOVUDINE	HUMAN PRESCRIPTION DRUG LABEL	VIIV HEALTHCARE COMPANY	CAPSULE; INJECTION, SOLUTION; SYRUP	INTRAVENOUS; ORAL	NDA	20170224	6df09f15-b102-431c-adde-d7aeef6f5d84
lenalidomide	F0P408N6V4	Revlimid	LENALIDOMIDE	HUMAN PRESCRIPTION DRUG LABEL	CELGENE CORPORATION	CAPSULE	ORAL	NDA	20170228	5fa97bf5-28a2-48f1-8955-f56012d296be
brexpiprazole	2J3YBM1K8C	REXULTI	BREXPIPRAZOLE	HUMAN PRESCRIPTION DRUG LABEL	OTSUKA AMERICA PHARMACEUTICAL INC	TABLET	ORAL	NDA	20170223	2d301358-6291-4ec1-bd87-37b4ad9bd850
atazanavir sulfate	4MT4VIE29P	REYATAZ	ATAZANAVIR	HUMAN PRESCRIPTION DRUG LABEL	A S MEDICATION SOLUTIONS	CAPSULE, GELATIN COATED	ORAL	NDA	20161005	c217bd23-a05a-4ba6-a86c-8e98db206adb
arginine hydrochloride	F7LTH1E20Y	R-Gene	ARGININE HYDROCHLORIDE	HUMAN PRESCRIPTION DRUG LABEL	PHARMACIA AND UPJOHN COMPANY	INJECTION, SOLUTION	INTRAVENOUS	NDA	20140326	6accf33f-9841-4327-8923-93c42020ef12
budesonide	Q3OKS62Q6X	RHINOCORT AQUA	BUDESONIDE	HUMAN PRESCRIPTION DRUG LABEL	ASTRAZENECA PHARMACEUTICALS LP	SPRAY, METERED	NASAL	NDA	20170106	c4be685c-405f-4e51-c192-75ef80a84c57
oxymetazoline hydrochloride	K89MJ0S5VY	RHOFADE	OXYMETAZOLINE HYDROCHLORIDE	HUMAN PRESCRIPTION DRUG LABEL	ALLERGAN	CREAM	TOPICAL	NDA	20170118	1ba1cc5b-4f7f-491b-a5af-a6a14fb5affd
auranofin	3H04W2810V	RIDAURA	AURANOFIN	HUMAN PRESCRIPTION DRUG LABEL	SEBELA PHARMACEUTICALS INC	CAPSULE	ORAL	NDA	20161215	43ba3de1-ab2e-06f6-e054-00144ff8d46c
rifabutin	1W306TDA6S	Rifabutin	RIFABUTIN	HUMAN PRESCRIPTION DRUG LABEL	GREENSTONE LLC	CAPSULE	ORAL	NDA	20161011	c2026b67-4755-4236-96b6-a6b5e7399707
rifampin	VJT6J7R4TR	Rifadin; Rifadin IV NOVAPLUS	RIFAMPIN	HUMAN PRESCRIPTION DRUG LABEL	SANOFI AVENTIS U S LLC	CAPSULE; INJECTION, POWDER, LYOPHILIZED, FOR SOLUTION	INTRAVENOUS; ORAL	NDA	20170109	036ab68e-5085-4edc-bd83-784b43d64eab
riluzole	7LJ087RS6F	Rilutek	RILUZOLE	HUMAN PRESCRIPTION DRUG LABEL	COVIS PHARMA	TABLET	ORAL	NDA	20160706	6ddc26d7-a6fe-46dd-8b49-c55aa111f83e
dimethyl sulfoxide	YOW8V9698H	RIMSO-50	DIMETHYL SULFOXIDE	HUMAN PRESCRIPTION DRUG LABEL	MYLAN INSTITUTIONAL LLC	IRRIGANT	INTRAVESICAL	NDA	20120731	58b25d79-78f2-4953-b0c6-61658dc4ef0d
risperidone	L6UH7ZF8HC	RISPERDAL CONSTA	RISPERIDONE	HUMAN PRESCRIPTION DRUG LABEL	JANSSEN PHARMACEUTICALS INC	KIT		NDA	20170313	bb34ee82-d2c2-43b8-ba21-2825c0954691
methocarbamol	125OD7737X	Robaxin	METHOCARBAMOL	HUMAN PRESCRIPTION DRUG LABEL	ENDO PHARMACEUTICALS INC	TABLET, FILM COATED	ORAL	NDA	20161110	0db1e8dd-b4fa-491b-a529-0fb939710759
ramelteon	901AS54I69	Rozerem	RAMELTEON	HUMAN PRESCRIPTION DRUG LABEL	AVERA MCKENNAN HOSPITAL	TABLET, FILM COATED	ORAL	NDA	20160105	ce933ee5-7977-417b-97c4-cee0b4c88487
rucaparib camsylate	41AX9SJ8KO	Rubraca	RUCAPARIB	HUMAN PRESCRIPTION DRUG LABEL	CLOVIS ONCOLOGY INC	TABLET, FILM COATED	ORAL	NDA	20161206	a6d46c03-bb1d-417b-b8e5-3bffe352fe29
rubidium chloride rb-82	F0Z746KRKQ	RUBY-FILL	RUBIDIUM RB 82	HUMAN PRESCRIPTION DRUG LABEL	JUBILANT DRAXIMAGE INC	INJECTION, SOLUTION	INTRAVENOUS	NDA	20161013	b3c0cc0c-2f4b-4e08-8a84-3cb77473c2e8
propafenone hydrochloride	33XCH0HOCD	RYTHMOL SR	PROPAFENONE HYDROCHLORIDE	HUMAN PRESCRIPTION DRUG LABEL	GLAXOSMITHKLINE LLC	CAPSULE, EXTENDED RELEASE	ORAL	NDA	20161005	8bb1bc4a-a019-49c8-af81-be899822428f
vigabatrin	GR120KRT6K	SABRIL	VIGABATRIN	HUMAN PRESCRIPTION DRUG LABEL	LUNDBECK PHARMACEUTICALS LLC	TABLET, FILM COATED	ORAL	NDA	20170127	a5d389d2-d0e1-4395-a2a2-b552808e7f98
somatropin	NQX9KB6PCL	SAIZEN CLICKEASY; Saizen; saizenprep	SOMATROPIN	HUMAN PRESCRIPTION DRUG LABEL	EMD SERONO INC	KIT	INTRAMUSCULAR; SUBCUTANEOUS	NDA	20170123	ab750de2-3eda-411a-924e-00c499eda39b
tolvaptan	21G72T1950	SAMSCA	TOLVAPTAN	HUMAN PRESCRIPTION DRUG LABEL	OTSUKA AMERICA PHARMACEUTICAL INC	TABLET	ORAL	NDA	20140201	5526617c-c7b9-4556-886d-729bbabbc566
granisetron	WZG3J2MCOL	Sancuso	GRANISETRON	HUMAN PRESCRIPTION DRUG LABEL	KYOWA KIRIN INC	PATCH	TRANSDERMAL	NDA	20170109	ba44e7d8-0c71-4eb9-a951-3d91038293c5
asenapine maleate	CU9463U2E2	SAPHRIS	ASENAPINE MALEATE	HUMAN PRESCRIPTION DRUG LABEL	ALLERGAN USA INC	TABLET	SUBLINGUAL	NDA	20170201	5429f134-839f-4ffc-9944-55f51238def8
fluoxetine hydrochloride	I9W7N6B1KJ	SARAFEM	FLUOXETINE HYDROCHLORIDE	HUMAN PRESCRIPTION DRUG LABEL	ALLERGAN INC	TABLET	ORAL	NDA	20170113	e731be04-0595-49dd-b87a-c2b9ba6ba68c
edoxaban tosylate	32W99UE810	SAVAYSA	EDOXABAN TOSYLATE	HUMAN PRESCRIPTION DRUG LABEL	DAIICHI SANKYO INC	TABLET, FILM COATED	ORAL	NDA	20160930	e77d3400-56ad-11e3-949a-0800200c9a66
milnacipran hydrochloride	RNZ43O5WW5	Savella	MILNACIPRAN HYDROCHLORIDE	HUMAN PRESCRIPTION DRUG LABEL	UNIT DOSE SERVICES	TABLET, FILM COATED	ORAL	NDA	20170313	c288bf12-cbab-4bc5-afb8-9853c0a15792
acebutolol hydrochloride	B025Y34C54	SECTRAL	ACEBUTOLOL HYDROCHLORIDE	HUMAN PRESCRIPTION DRUG LABEL	PROMIUS PHARMA LLC	CAPSULE	ORAL	NDA	20120112	7eee95bf-0452-4d6e-9712-33403768695a
glycopyrrolate	V92SO9WP2I	SEEBRI NEOHALER	GLYCOPYRROLATE	HUMAN PRESCRIPTION DRUG LABEL	NOVARTIS PHARMACEUTICALS CORPORATION	CAPSULE	RESPIRATORY (INHALATION)	NDA	20170119	8839674f-26d6-4302-9da0-258decfba9aa
maraviroc	MD6P741W8A	SELZENTRY	MARAVIROC	HUMAN PRESCRIPTION DRUG LABEL	VIIV HEALTHCARE COMPANY	SOLUTION; TABLET, FILM COATED	ORAL	NDA	20161104	46f30ac5-c96b-429e-976d-8c5ee1c0761b
cinacalcet hydrochloride	1K860WSG25	Sensipar	CINACALCET HYDROCHLORIDE	HUMAN PRESCRIPTION DRUG LABEL	CARILION MATERIALS MANAGEMENT	TABLET, COATED	ORAL	NDA	20160806	8ff022bc-4627-4965-beb1-968deb5b56bc
salmeterol xinafoate	6EW8Q962A5	SEREVENT DISKUS	SALMETEROL XINAFOATE	HUMAN PRESCRIPTION DRUG LABEL	GLAXOSMITHKLINE LLC	POWDER, METERED	ORAL; RESPIRATORY (INHALATION)	NDA	20160930	12d9728e-6b5c-4aee-bfb0-745e542ed2e4
quetiapine fumarate	2S3PL1B6UJ	SEROQUEL XR	QUETIAPINE FUMARATE	HUMAN PRESCRIPTION DRUG LABEL	ASTRAZENECA PHARMACEUTICALS LP	KIT; TABLET, EXTENDED RELEASE	ORAL	NDA	20170223	473a3ac4-67f4-4782-baa9-7f9bdd8761f4
pasireotide	98H1T17066	Signifor	PASIREOTIDE	HUMAN PRESCRIPTION DRUG LABEL	NOVARTIS PHARMACEUTICALS CORPORATION	INJECTION	SUBCUTANEOUS	NDA	20150317	442f0d9d-5c7d-4b81-b329-d71be8cf2be2
silver sulfadiazine	W46JY43EJR	SILVADENE	SILVER SULFADIAZINE	HUMAN PRESCRIPTION DRUG LABEL	PFIZER LABORATORIES DIV PFIZER INC	CREAM	TOPICAL	NDA	20161214	c437213a-1cd4-445e-a39f-bbcacb9f746f
montelukast sodium	U1O3J18SFL	SINGULAIR	MONTELUKAST SODIUM	HUMAN PRESCRIPTION DRUG LABEL	MERCK SHARP AND DOHME CORP	GRANULE; TABLET, CHEWABLE; TABLET, FILM COATED	ORAL	NDA	20160630	8c166755-7711-4df9-d689-8836a1a70885
bedaquiline fumarate	P04QX2C1A5	SIRTURO	BEDAQUILINE FUMARATE	HUMAN PRESCRIPTION DRUG LABEL	JANSSEN PRODUCTS LP	TABLET	ORAL	NDA	20151218	1534c9ae-4948-4cf4-9f66-222a99db6d0e
tedizolid phosphate	O7DRJ6R4DW	SIVEXTRO	TEDIZOLID PHOSPHATE	HUMAN PRESCRIPTION DRUG LABEL	MERCK SHARP AND DOHME CORP	INJECTION, POWDER, LYOPHILIZED, FOR SOLUTION; TABLET, FILM COATED	INTRAVENOUS; ORAL	NDA	20161028	75672079-589f-451a-bdbf-eaebcfcc80a9
ivermectin	8883YP2R6D	Sklice	IVERMECTIN	HUMAN PRESCRIPTION DRUG LABEL	ARBOR PHARMACEUTICALS	LOTION	TOPICAL	NDA	20160630	c74905e6-fc04-4244-880b-98ab0551df21
levonorgestrel	5W7SIA7YZW	Skyla	LEVONORGESTREL	HUMAN PRESCRIPTION DRUG LABEL	BAYER HEALTHCARE PHARMACEUTICALS INC	INTRAUTERINE DEVICE	INTRAUTERINE	NDA	20170303	9f44ff35-e052-49cd-a1c2-0bfd87d49309
sodium acetate anhydrous	NVG71ZZ7P0	Sodium Acetate	SODIUM ACETATE	HUMAN PRESCRIPTION DRUG LABEL	HOSPIRA INC	INJECTION, SOLUTION, CONCENTRATE	INTRAVENOUS	NDA	20150330	abc41ed1-9512-4bea-9295-1a9ca134b6c2
sodium bicarbonate	8MDF5V39QO	Sodium Bicarbonate	SODIUM BICARBONATE	HUMAN PRESCRIPTION DRUG LABEL	MCKESSON PACKAGING SERVICES BUSINESS UNIT OF MCKESSON CORPORATION	INJECTION, SOLUTION	INTRAVENOUS	NDA	20100503	343adf7b-6aaf-47a0-8419-a67cd09363dc
sodium citrate	1Q73Q2JULR	Sodium Citrate	ANTICOAGULANT SODIUM CITRATE SOLUTION	HUMAN PRESCRIPTION DRUG LABEL	HAEMONETICS MANUFACTURING INC	SOLUTION	INTRAVENOUS	NDA	20150209	1a2ad203-63fe-42ac-88c6-23dd28385005
chlorothiazide sodium	SN86FG7N2K	Sodium Diuril	CHLOROTHIAZIDE SODIUM	HUMAN PRESCRIPTION DRUG LABEL	OAK PHARMACEUTICALS INC SUBSIDIARY OF AKORN INC	INJECTION	INTRAVENOUS	NDA	20120810	1d9fa4e6-6516-45cd-a316-292c6a529ecc
ethacrynate sodium	K41MYV7MPM	Sodium Edecrin	ETHACRYNATE SODIUM	HUMAN PRESCRIPTION DRUG LABEL	ATON PHARMA INC	POWDER, FOR SOLUTION	INTRAVENOUS	NDA	20141201	9e6e2048-0d65-4c23-8324-95767cbf86f1
sodium fluoride f-18	9L75099X6R	Sodium Fluoride F 18	SODIUM FLUORIDE F 18	HUMAN PRESCRIPTION DRUG LABEL	FEINSTEIN INSTITUTE FOR MEDICAL RESEARCH	INJECTION	INTRAVENOUS	NDA	20141202	f8afb06c-f4c3-46f0-8f8b-0bc9e072ce47
sodium iodide i-123	29UKX3A616	Sodium Iodide I 123	SODIUM IODIDE I 123	HUMAN PRESCRIPTION DRUG LABEL	CARDINAL HEALTH INC	CAPSULE, GELATIN COATED	ORAL	NDA	20140905	50415c27-1928-4307-b1dc-648f47edf65d
sodium lactate	TU7HW0W0QT	Sodium Lactate	SODIUM LACTATE	HUMAN PRESCRIPTION DRUG LABEL	HOSPIRA INC	INJECTION, SOLUTION, CONCENTRATE	INTRAVENOUS	NDA	20161024	82428c00-d0da-44e4-4884-a735c150c067
sodium nitrite	M0KG633D4F	Sodium Nitrite	SODIUM NITRITE	HUMAN PRESCRIPTION DRUG LABEL	HOPE PHARMACEUTICALS	INJECTION, SOLUTION	INTRAVENOUS	NDA	20121217	52f01c6e-172a-47a9-98a6-9eab7651a032
sodium thiosulfate	HX1032V43M	Sodium Thiosulfate	SODIUM THIOSULFATE	HUMAN PRESCRIPTION DRUG LABEL	HOPE PHARMACEUTICALS	INJECTION, SOLUTION	INTRAVENOUS	NDA	20121217	82f55408-2de9-463d-85e8-b39c3b259f0b
tamoxifen citrate	7FRV7310N6	Soltamox	TAMOXIFEN CITRATE	HUMAN PRESCRIPTION DRUG LABEL	ROSEMONT PHARMACEUTICALS LTD	LIQUID	ORAL	NDA	20120912	8e4710a7-8757-49be-8bec-a1dc39e6c695
hydrocortisone sodium succinate	50LQB69S1Z	Solu-Cortef	HYDROCORTISONE SODIUM SUCCINATE	HUMAN PRESCRIPTION DRUG LABEL	CARDINAL HEALTH	INJECTION, POWDER, FOR SOLUTION	INTRAMUSCULAR; INTRAVENOUS	NDA	20170315	f5bb0854-a477-4e59-914b-eeeaef92a596
methylprednisolone sodium succinate	LEC9GKY20K	SOLU-MEDROL	METHYLPREDNISOLONE SODIUM SUCCINATE	HUMAN PRESCRIPTION DRUG LABEL	A S MEDICATION SOLUTIONS	INJECTION, POWDER, FOR SOLUTION	INTRAMUSCULAR; INTRAVENOUS	NDA	20170217	38372e5a-ef10-47cc-8a2d-403ec944c791
carisoprodol	21925K482H	Soma	CARISOPRODOL	HUMAN PRESCRIPTION DRUG LABEL	MEDA PHARMACEUTICALS INC	TABLET	ORAL	NDA	20130131	6297cf20-830a-11dc-94c8-0002a5d5c51b
lanreotide acetate	IEU56G3J9C	SOMATULINE DEPOT	LANREOTIDE ACETATE	HUMAN PRESCRIPTION DRUG LABEL	IPSEN BIOPHARMACEUTICALS INC	INJECTION	SUBCUTANEOUS	NDA	20141224	6e4a41fd-a753-4362-87ee-8cc56ed3660d
pegvisomant	N824AOU5XV	SOMAVERT	PEGVISOMANT	HUMAN PRESCRIPTION DRUG LABEL	PHARMACIA AND UPJOHN COMPANY LLC	KIT		NDA	20170103	3cbb485b-6df1-49ce-8747-592b395b1988
zaleplon	S62U433RMH	Sonata	ZALEPLON	HUMAN PRESCRIPTION DRUG LABEL	PFIZER LABORATORIES DIV PFIZER INC	CAPSULE	ORAL	NDA	20161117	c8a6c478-1d05-47b2-c98d-99177395b762
sorbitol	506T60A25R	Sorbitol	SORBITOL	HUMAN PRESCRIPTION DRUG LABEL	BAXTER HEALTHCARE CORPORATION	IRRIGANT	IRRIGATION	NDA	20140723	aea0b5a1-444b-4330-a3ce-26485dbbfe75
acitretin	LCH760E9T7	SORIATANE	ACITRETIN	HUMAN PRESCRIPTION DRUG LABEL	STIEFEL LABORATORIES INC	CAPSULE	ORAL	NDA	20150519	cec7851f-c7af-4e9e-a5e4-a585c70510d2
sofosbuvir	WJ6CA3ZU8B	Sovaldi	SOFOSBUVIR	HUMAN PRESCRIPTION DRUG LABEL	GILEAD SCIENCES INC	TABLET, FILM COATED	ORAL	NDA	20170221	80beab2c-396e-4a37-a4dc-40fdb62859cf
spinosad	XPA88EAP6V	Spinosad	SPINOSAD	HUMAN PRESCRIPTION DRUG LABEL	ALLEGIS PHARMACEUTICALS LLC	SUSPENSION	TOPICAL	NDA	20150609	8e87bd3b-db25-4e97-bf57-96c875f67ce1
nusinersen	5Z9SP3X666	Spinraza	NUSINERSEN	HUMAN PRESCRIPTION DRUG LABEL	BIOGEN	INJECTION, SOLUTION	INTRATHECAL	NDA	20161228	dd70cd5f-b0fc-4ba4-a5ea-89a34778bd94
tiotropium bromide monohydrate	L64SXO195N	Spiriva	TIOTROPIUM BROMIDE	HUMAN PRESCRIPTION DRUG LABEL	BOEHRINGER INGELHEIM PHARMACEUTICALS INC	CAPSULE	ORAL; RESPIRATORY (INHALATION)	NDA	20160101	820839ef-e53d-47e8-a3b9-d911ff92e6a9
tiotropium bromide	XX112XZP0J	Spiriva Respimat	TIOTROPIUM BROMIDE INHALATION SPRAY	HUMAN PRESCRIPTION DRUG LABEL	BOEHRINGER INGELHEIM PHARMACEUTICALS INC	SPRAY, METERED	RESPIRATORY (INHALATION)	NDA	20170227	7b656b14-fcaa-2741-f6f0-e0be48971c02
itraconazole	304NUG5GF4	SPORANOX	ITRACONAZOLE	HUMAN PRESCRIPTION DRUG LABEL	JANSSEN PHARMACEUTICALS INC	SOLUTION	ORAL	NDA	20170119	ae50721d-ee15-4ee7-9fe7-afd98c56461b
ketorolac tromethamine	4EVE5946BQ	Sprix	KETOROLAC TROMETHAMINE	HUMAN PRESCRIPTION DRUG LABEL	EGALET US INC	SPRAY, METERED	NASAL	NDA	20160708	97005a1c-167e-4676-bae7-e49b38c36f9e
dasatinib	RBZ1571X5H	SPRYCEL	DASATINIB	HUMAN PRESCRIPTION DRUG LABEL	E R SQUIBB AND SONS L L C	TABLET	ORAL	NDA	20160927	4764f37b-c9e6-4ede-bcc2-8a03b7c521df
nateglinide	41X3PWK4O2	Starlix	NATEGLINIDE	HUMAN PRESCRIPTION DRUG LABEL	NOVARTIS PHARMACEUTICALS CORPORATION	TABLET	ORAL	NDA	20130131	5cbda9bc-3c0d-4d75-a37a-994844680c8c
avanafil	DR5S136IVO	Stendra	AVANAFIL	HUMAN PRESCRIPTION DRUG LABEL	MIST PHARMACEUTICALS LLC	TABLET	ORAL	NDA	20161220	a8726f90-9329-46ca-9379-2b50c78fe0e2
talc	7SEV7J4R1U	Sterile Talc	TALC	HUMAN PRESCRIPTION DRUG LABEL	BRYAN CORPORATION	POWDER	INTRAPLEURAL	NDA	20140605	72b10d15-8337-49ab-ad8d-0e990192598e
water	059QF0KO0R	Sterile Water	WATER	HUMAN PRESCRIPTION DRUG LABEL	GENERAL INJECTABLES AND VACCINES INC	INJECTION	INTRAVENOUS	NDA	20170309	c6eed2ad-25f3-479e-9c28-1945eea88f8d
regorafenib monohydrate	MGN125FS9D	Stivarga	REGORAFENIB	HUMAN PRESCRIPTION DRUG LABEL	BAYER HEALTHCARE PHARMACEUTICALS INC	TABLET, FILM COATED	ORAL	NDA	20160826	824f19c9-0546-4a8a-8d8f-c4055c04f7c7
atomoxetine hydrochloride	57WVB6I2W0	Strattera	ATOMOXETINE HYDROCHLORIDE	HUMAN PRESCRIPTION DRUG LABEL	AVERA MCKENNAN HOSPITAL	CAPSULE	ORAL	NDA	20151203	b5482e4a-c2d7-4519-89c5-4e19c3243e6d
olodaterol hydrochloride	65R445W3V9	Striverdi Respimat	OLODATEROL RESPIMAT INHALATION SPRAY	HUMAN PRESCRIPTION DRUG LABEL	BOEHRINGER INGELHEIM PHARMACEUTICALS INC	SPRAY, METERED	RESPIRATORY (INHALATION)	NDA	20160623	5d9a5433-857e-44ea-b3d6-2a400ca0cef5
sacrosidase	8A7F670F2Y	Sucraid	SACROSIDASE	HUMAN PRESCRIPTION DRUG LABEL	QOL MEDICAL LLC	SOLUTION	ORAL	NDA	20150519	d613bb7f-c3f4-462e-81a2-da2347cc4b6b
sucralfate	XX73205DH5	Sucralfate	SUCRALFATE	HUMAN PRESCRIPTION DRUG LABEL	PD RX PHARMACEUTICALS INC	TABLET	ORAL	NDA	20161011	47b60d73-2abe-4fe5-a8bb-826b5a86ca27
sufentanil citrate	S9ZFX8403R	Sufentanil Citrate	SUFENTANIL CITRATE	HUMAN PRESCRIPTION DRUG LABEL	AKORN INC	INJECTION	EPIDURAL; INTRAVENOUS	NDA	20161231	95e639db-1ca3-4328-b347-7ea348f6cc72
nisoldipine	4I8HAB65SZ	Sular	NISOLDIPINE	HUMAN PRESCRIPTION DRUG LABEL	COVIS PHARMA	TABLET, FILM COATED, EXTENDED RELEASE	ORAL	NDA	20170206	589157fa-d129-4de3-be3d-e0e1c22c5873
mafenide acetate	RQ6LP6Z0WY	Sulfamylon	MAFENIDE ACETATE	HUMAN PRESCRIPTION DRUG LABEL	MYLAN INSTITUTIONAL INC	POWDER, FOR SOLUTION	TOPICAL	NDA	20170209	570ce479-d902-4394-bbae-41dfe16c5485
sumatriptan	8R78F6L9VO	SUMATRIPTAN	SUMATRIPTAN	HUMAN PRESCRIPTION DRUG LABEL	SANDOZ INC	SPRAY	NASAL	NDA	20140620	6c95caa4-812e-4e47-bcfc-c641c00db3f7
desflurane	CRS35BZ94Q	Suprane	DESFLURANE	HUMAN PRESCRIPTION DRUG LABEL	GENERAL INJECTABLES AND VACCINES INC	LIQUID	RESPIRATORY (INHALATION)	NDA	20170109	bf4d8d29-852d-4281-b732-4af0eca019e1
cefixime	97I1C92E55	SUPRAX	CEFIXIME	HUMAN PRESCRIPTION DRUG LABEL	LUPIN PHARMA	CAPSULE; POWDER, FOR SUSPENSION; TABLET; TABLET, CHEWABLE	ORAL	ANDA; NDA	20161201	d0fd45bd-7d52-4fa6-a5f7-f46d5651ffa2
phentermine hydrochloride	0K2I505OTV	Suprenza	PHENTERMINE HYDROCHLORIDE	HUMAN PRESCRIPTION DRUG LABEL	AKRIMAX PHARMACEUTICALS LLC	TABLET, ORALLY DISINTEGRATING	ORAL	NDA	20130630	b961e6cc-4956-405f-9e53-b55604be23f6
trimipramine maleate	269K6498LD	Surmontil	TRIMIPRAMINE MALEATE	HUMAN PRESCRIPTION DRUG LABEL	TEVA WOMEN S HEALTH INC	CAPSULE	ORAL	NDA	20150209	0177d783-773c-41bf-9db9-eb7e5c64474a
beractant	S866O45PIG	Survanta	BERACTANT	HUMAN PRESCRIPTION DRUG LABEL	ABBVIE INC	SUSPENSION	ENDOTRACHEAL	NDA	20130819	7ef9e3a5-fc39-4ae1-0dad-6b47a1684635
efavirenz	JE6H2O27P8	SUSTIVA	EFAVIRENZ	HUMAN PRESCRIPTION DRUG LABEL	BRISTOL MYERS SQUIBB PHARMA COMPANY	CAPSULE, GELATIN COATED; TABLET, FILM COATED	ORAL	NDA	20170117	32d6371e-ba56-4294-b732-6d43627c5c47
sunitinib malate	LVX8N1UT73	SUTENT	SUNITINIB MALATE	HUMAN PRESCRIPTION DRUG LABEL	PFIZER LABORATORIES DIV PFIZER INC	CAPSULE	ORAL	NDA	20170307	43a4d7f8-48ae-4a63-9108-2fa8e3ea9d9c
pramlintide acetate	726I6TE06G	SymlinPen	PRAMLINTIDE ACETATE	HUMAN PRESCRIPTION DRUG LABEL	ASTRAZENECA PHARMACEUTICALS LP	INJECTION	SUBCUTANEOUS	NDA	20160415	4aea30ff-eb0d-45c1-b114-3127966328ff
nafarelin acetate	8ENZ0QJW4H	Synarel	NAFARELIN ACETATE	HUMAN PRESCRIPTION DRUG LABEL	G D SEARLE LLC DIVISION OF PFIZER INC	SPRAY, METERED	NASAL	NDA	20150825	d0aa57cb-d2f4-46d7-af43-7c8b06aa81a6
omacetaxine mepesuccinate	6FG8041S5B	SYNRIBO	OMACETAXINE MEPESUCCINATE	HUMAN PRESCRIPTION DRUG LABEL	CEPHALON INC	INJECTION, POWDER, LYOPHILIZED, FOR SOLUTION	SUBCUTANEOUS	NDA	20160729	83a504ef-cf92-467d-9ecf-d251194a3484
levothyroxine	Q51BO43MG4	Synthroid	LEVOTHYROXINE SODIUM	HUMAN PRESCRIPTION DRUG LABEL	DISPENSING SOLUTIONS INC	TABLET	ORAL	NDA	20131003	2704cdb8-72a4-45cd-b718-d9723a284506
trientine hydrochloride	HC3NX54582	Syprine	TRIENTINE HYDROCHLORIDE	HUMAN PRESCRIPTION DRUG LABEL	VALEANT PHARMACEUTICALS NORTH AMERICA LLC	CAPSULE	ORAL	NDA	20161222	c34f77a7-996b-4470-b5df-d946a7fe5dbe
thioguanine	FTK8U1GZNX	TABLOID	THIOGUANINE	HUMAN PRESCRIPTION DRUG LABEL	ASPEN GLOBAL INC	TABLET	ORAL	NDA	20130301	4490128b-e73f-4849-9d6e-e8591639d771
dabrafenib mesylate	B6DC89I63E	Tafinlar	DABRAFENIB	HUMAN PRESCRIPTION DRUG LABEL	NOVARTIS PHARMACEUTICALS CORPORATION	CAPSULE	ORAL	NDA	20160616	fee1e6b1-e1a5-4254-9f2e-a70e0f8dbdea
osimertinib	3C06JJ0Z2O	TAGRISSO	OSIMERTINIB	HUMAN PRESCRIPTION DRUG LABEL	ASTRAZENECA PHARMACEUTICALS LP	TABLET, FILM COATED	ORAL	NDA	20160928	5e81b4a7-b971-45e1-9c31-29cea8c87ce7
pentazocine lactate	1P2XIB510O	Talwin	PENTAZOCINE LACTATE	HUMAN PRESCRIPTION DRUG LABEL	HOSPIRA INC	INJECTION, SOLUTION	INTRAMUSCULAR; INTRAVENOUS; SUBCUTANEOUS	NDA	20161227	3107d8eb-ebe8-4114-9db0-2d278612f186
oseltamivir phosphate	4A3O49NGEZ	Tamiflu	OSELTAMIVIR PHOSPHATE	HUMAN PRESCRIPTION DRUG LABEL	A S MEDICATION SOLUTIONS	POWDER, FOR SUSPENSION	ORAL	NDA	20160928	247fb507-b3a1-4005-abb9-d17774fa2996
erlotinib hydrochloride	DA87705X9K	TARCEVA	ERLOTINIB HYDROCHLORIDE	HUMAN PRESCRIPTION DRUG LABEL	GENENTECH INC	TABLET	ORAL	NDA	20161017	57bccb29-1c47-4c64-ab6a-77960a91cc20
bexarotene	A61RXM4375	Targretin	BEXAROTENE	HUMAN PRESCRIPTION DRUG LABEL	EISAI INC	GEL	TOPICAL	NDA	20170214	df5d4f8d-a41f-4b99-a5cc-cd853c19f8ca
nilotinib	F41401512X	Tasigna	NILOTINIB	HUMAN PRESCRIPTION DRUG LABEL	NOVARTIS PHARMACEUTICALS CORPORATION	CAPSULE	ORAL	NDA	20170221	6093952a-5248-45cb-ad17-33716a411146
tolcapone	CIF6334OLY	Tasmar	TOLCAPONE	HUMAN PRESCRIPTION DRUG LABEL	VALEANT PHARMACEUTICALS NORTH AMERICA LLC	TABLET, FILM COATED	ORAL	NDA	20150801	a0e47a9d-78e7-4523-983a-aa259f221736
dimethyl fumarate	FO2303MNI2	Tecfidera	DIMETHYL FUMARATE	HUMAN PRESCRIPTION DRUG LABEL	BIOGEN INC	CAPSULE; KIT	ORAL	NDA	20170125	665d7e74-036c-5f68-5b67-ab84b9b49151
oxidronate disodium	H852YK87WP	Technescan HDP	TECHNETIUM TC 99M OXIDRONATE	HUMAN PRESCRIPTION DRUG LABEL	MALLINCKRODT NUCLEAR MEDICINE LLC	INJECTION, POWDER, LYOPHILIZED, FOR SOLUTION	INTRAVENOUS	NDA	20151012	6fc2e41e-a1bf-4e0f-924a-88be0372d4af
betiatide	9NV2SR34P8	Technescan MAG3	TECHNESCAN TC 99M MERTIATIDE	HUMAN PRESCRIPTION DRUG LABEL	MALLINCKRODT NUCLEAR MEDICINE LLC	INJECTION, POWDER, LYOPHILIZED, FOR SOLUTION	INTRAVENOUS	NDA	20151013	0571c18b-1d5e-47bd-bddf-54d74ce1b442
medronic acid	73OS0QIN3O	Technetium Tc 99m Medronate	TECHNETIUM TC 99M MEDRONATE	HUMAN PRESCRIPTION DRUG LABEL	JUBILANT DRAXIMAGE INC	INJECTION, POWDER, FOR SOLUTION	INTRAVENOUS	NDA	20111001	3c91d0d8-6cc5-834c-bda0-aa83a873b9fb
ceftaroline fosamil	7P6FQA5D21	Teflaro	CEFTAROLINE FOSAMIL	HUMAN PRESCRIPTION DRUG LABEL	FOREST LABORATORIES INC	POWDER, FOR SOLUTION	INTRAVENOUS	NDA	20160531	3ecde48b-75a2-4beb-9999-369f3f61bb8a
aliskiren hemifumarate	C8A0P8G029	Tekturna	ALISKIREN HEMIFUMARATE	HUMAN PRESCRIPTION DRUG LABEL	NODEN PHARMA USA INC	TABLET, FILM COATED	ORAL	NDA	20161130	3dd61fa5-1620-4ebf-bbdb-ede29b92fce2
temozolomide	YF1K15M17Y	TEMODAR	TEMOZOLOMIDE	HUMAN PRESCRIPTION DRUG LABEL	MERCK SHARP AND DOHME CORP	CAPSULE; INJECTION, POWDER, LYOPHILIZED, FOR SOLUTION	INTRAVENOUS; ORAL	NDA	20151216	046a9011-3911-4d3f-a15f-fbb56d5aad56
teniposide	957E6438QA	Teniposide	TENIPOSIDE	HUMAN PRESCRIPTION DRUG LABEL	WG CRITICAL CARE LLC	INJECTION, SOLUTION	INTRAVENOUS	NDA	20150508	f19cf6d7-a1c8-42ec-844c-c798512139d9
atenolol	50VV3VW0TI	TENORMIN	ATENOLOL	HUMAN PRESCRIPTION DRUG LABEL	ASTRAZENECA PHARMACEUTICALS LP	TABLET	ORAL	NDA	20170118	fcfc9676-4edc-460e-6199-8161b824908f
thiotepa	905Z5W3GKH	TEPADINA	THIOTEPA	HUMAN PRESCRIPTION DRUG LABEL	ADIENNE SA	INJECTION, POWDER, FOR SOLUTION	INTRACAVITARY; INTRAVENOUS; INTRAVESICAL	NDA	20170303	89a11272-62a6-45d6-9ace-ea55de178dc3
terconazole	0KJ2VE664U	Terazol 3; Terazol 7	TERCONAZOLE	HUMAN PRESCRIPTION DRUG LABEL	ORTHO MCNEIL PHARMACEUTICALS	CREAM; SUPPOSITORY	VAGINAL	NDA	20161006	61eab575-94e4-41cb-8045-af73424bb316
benzonatate	5P4DHS6ENR	Tessalon	BENZONATATE	HUMAN PRESCRIPTION DRUG LABEL	PFIZER LABORATORIES DIV PFIZER INC	CAPSULE	ORAL	NDA	20160520	8edd07a0-5f5b-9000-bafb-dbf8ff7609d4
tetracaine hydrochloride	5NF5D4OPCI	Tetracaine Hydrochloride	TETRACAINE HYDROCHLORIDE	HUMAN PRESCRIPTION DRUG LABEL	A S MEDICATION SOLUTIONS	SOLUTION	OPHTHALMIC	NDA	20161130	23c40ef8-6338-46f8-aca9-1aa4f3b2207b
tetracycline hydrochloride	P6R62377KV	Tetracycline Hydrochloride	TETRACYCLINE HYDROCHLORIDE	HUMAN PRESCRIPTION DRUG LABEL	HERITAGE PHARMACEUTICALS INC	CAPSULE	ORAL	NDA	20150512	eaa5b1bd-0927-46e4-b941-32fcc492d258
chlorthalidone	Q0MQD1073Q	THALITONE	CHLORTHALIDONE	HUMAN PRESCRIPTION DRUG LABEL	MONARCH PHARMACEUTICALS INC	TABLET	ORAL	NDA	20110722	e2eb7dad-3ea3-439c-dcbb-d1d61aa49dfc
thallous chloride tl-201	3I8Y076A0E	THALLOUS CHLORIDE Tl 201	THALLOUS CHLORIDE, TL 201	HUMAN PRESCRIPTION DRUG LABEL	MALLINCKRODT NUCLEAR MEDICINE LLC	INJECTION, SOLUTION	INTRAVENOUS	NDA	20160715	0da81fc0-a137-46d3-9378-d8053a82e61a
thalidomide	4Z8R6ORS6L	Thalomid	THALIDOMIDE	HUMAN PRESCRIPTION DRUG LABEL	CELGENE CORPORATION	CAPSULE	ORAL	NDA	20170203	2eda833b-1357-4ed4-a093-194524fcb061
tromethamine	023C2WHX2V	THAM	TROMETHAMINE	HUMAN PRESCRIPTION DRUG LABEL	HOSPIRA INC	INJECTION, SOLUTION	INTRAVENOUS	NDA	20100126	4af52118-c12b-4ad5-30bb-959848357e8a
theophylline anhydrous	0I55128JYK	Theophylline in Dextrose	THEOPHYLLINE IN DEXTROSE	HUMAN PRESCRIPTION DRUG LABEL	HOSPIRA INC	INJECTION, SOLUTION	INTRAVENOUS	NDA	20170119	e18c0cee-a592-4c78-e08e-9898b7d4bf12
tiopronin	C5W04GO61S	Thiola	TIOPRONIN	HUMAN PRESCRIPTION DRUG LABEL	MISSION PHARMACAL COMPANY	TABLET, SUGAR COATED	ORAL	NDA	20121130	494a714e-923c-cd57-df6c-12886afb265a
thyrotropin alfa	AVX3D5A4LM	Thyrogen	THYROTROPIN ALFA	HUMAN PRESCRIPTION DRUG LABEL	GENZYME CORPORATION	INJECTION, POWDER, FOR SOLUTION; KIT	INTRAMUSCULAR	NDA	20160524	b52dfa36-f90b-4e19-9b5e-26db9d04df2b
trimethobenzamide hydrochloride	WDQ5P1SX7Q	Tigan	TRIMETHOBENZAMIDE HYDROCHLORIDE	HUMAN PRESCRIPTION DRUG LABEL	GENERAL INJECTABLES AND VACCINES INC	INJECTION, SOLUTION	INTRAMUSCULAR	NDA	20160314	d86e48ca-7e98-4e9c-9b1e-f80fef1c7c2a
tigecycline	70JE2N95KR	Tigecycline	TIGECYCLINE	HUMAN PRESCRIPTION DRUG LABEL	FRESENIUS KABI USA LLC	INJECTION, POWDER, LYOPHILIZED, FOR SOLUTION	INTRAVENOUS	NDA	20161019	acf5dbe5-ca75-4300-816f-b3f4625f6e7d
dofetilide	R4Z9X1N2ND	Tikosyn	DOFETILIDE	HUMAN PRESCRIPTION DRUG LABEL	PFIZER LABORATORIES DIV PFIZER INC	CAPSULE	ORAL	NDA	20161012	02438044-d6a3-49e9-a1ac-3aad21ef2c8c
timolol maleate	P8Y54F701R	Timoptic	TIMOLOL MALEATE	HUMAN PRESCRIPTION DRUG LABEL	BAUSCH AND LOMB INCORPORATED	SOLUTION	OPHTHALMIC	NDA	20161230	45ac65b3-19f7-4f33-aebf-cadd3daa4bf1
tinidazole	033KF7V46H	Tindamax	TINIDAZOLE	HUMAN PRESCRIPTION DRUG LABEL	DEPARTMENT OF STATE HEALTH SERVICES PHARMACY BRANCH	TABLET, FILM COATED	ORAL	NDA	20161122	e0e3f95b-f81b-45d0-9186-3581554b7dff
dolutegravir sodium	1Q1V9V5WYQ	Tivicay	DOLUTEGRAVIR SODIUM	HUMAN PRESCRIPTION DRUG LABEL	A S MEDICATION SOLUTIONS	TABLET, FILM COATED	ORAL	NDA	20160930	203e09ce-e2b0-489e-9b0a-018690a9813c
tobramycin sulfate	HJT0RXD7JK	Tobramycin	TOBRAMYCIN SULFATE	HUMAN PRESCRIPTION DRUG LABEL	FRESENIUS KABI USA LLC	INJECTION, POWDER, FOR SOLUTION	INTRAVENOUS	NDA	20160129	d62ff359-912b-4be1-9fc2-2dde8777eefb
tobramycin	VZ8RRZ51VK	Tobrex	TOBRAMYCIN	HUMAN PRESCRIPTION DRUG LABEL	ALCON LABORATORIES INC	SOLUTION/ DROPS	OPHTHALMIC	NDA	20170207	4b8716c4-0ffd-49aa-9006-a3bf5b6d19a6
fluorouracil	U3P01618RT	TOLAK	FLUOROURACIL	HUMAN PRESCRIPTION DRUG LABEL	PIERRE FABRE PHARMACEUTICALS INC	CREAM	TOPICAL	NDA	20170315	e37ae7a6-7074-4744-8d56-c85d7e4ad587
topiramate	0H73WJJ391	Topamax	TOPIRAMATE	HUMAN PRESCRIPTION DRUG LABEL	PD RX PHARMACEUTICALS INC	TABLET, COATED	ORAL	NDA	20170210	cea5f748-3127-4d36-83af-9ab3cf58503c
desoximetasone	4E07GXB7AU	Topicort	DESOXIMETASONE	HUMAN PRESCRIPTION DRUG LABEL	TARO PHARMACEUTICALS U S A INC	SPRAY	TOPICAL	NDA	20151228	e417856a-b760-4626-bc34-8e4bc62c026c
metoprolol succinate	TH25PD4CCB	TOPROL XL	METOPROLOL SUCCINATE	HUMAN PRESCRIPTION DRUG LABEL	REMEDYREPACK INC	TABLET, EXTENDED RELEASE	ORAL	NDA	20170222	ff6fe321-905d-48cb-8447-d37fff0f4aa8
temsirolimus	624KN6GM2T	Torisel	TEMSIROLIMUS	HUMAN PRESCRIPTION DRUG LABEL	WYETH PHARMACEUTICALS INC A SUBSIDIARY OF PFIZER INC	KIT		NDA	20160731	95b7dc92-2180-42f1-8699-3c28f609e674
fesoterodine fumarate	EOS72165S7	Toviaz	FESOTERODINE FUMARATE	HUMAN PRESCRIPTION DRUG LABEL	AVERA MCKENNAN HOSPITAL	TABLET, FILM COATED, EXTENDED RELEASE	ORAL	NDA	20151216	f79a8796-a5b5-436e-8f94-f13a05eda63f
bosentan	Q326023R30	Tracleer	BOSENTAN	HUMAN PRESCRIPTION DRUG LABEL	ACTELION PHARMACEUTICALS US INC	TABLET, FILM COATED	ORAL	NDA	20161102	749e42fb-2fe0-45dd-9268-b43bb3f4081c
linagliptin	3X29ZEJ4R2	Tradjenta	LINAGLIPTIN	HUMAN PRESCRIPTION DRUG LABEL	BOEHRINGER INGELHEIM PHARMACEUTICALS INC	TABLET, FILM COATED	ORAL	NDA	20161231	c797ea5c-cab7-494b-9044-27eba0cfe40f
scopolamine	DL48G20X8X	Transderm Scop	SCOPALAMINE	HUMAN PRESCRIPTION DRUG LABEL	BAXTER HEALTHCARE CORPORATION	PATCH, EXTENDED RELEASE	TRANSDERMAL	NDA	20151116	b877a694-a1d0-4280-937a-a06820b12a88
clorazepate dipotassium	63FN7G03XY	Tranxene T-Tab	CLORAZEPATE DIPOTASSIUM	HUMAN PRESCRIPTION DRUG LABEL	RECORDATI RARE DISEASES INC	TABLET	ORAL	NDA	20160913	9c7ab45c-7461-6e4e-ee6d-f0ebe3eb4a28
travoprost	WJ68R08KX9	Travatan Z	TRAVOPROST	HUMAN PRESCRIPTION DRUG LABEL	ALCON LABORATORIES INC	SOLUTION/ DROPS	OPHTHALMIC	NDA	20110817	5549684b-1724-45ca-b67b-590c62b7c149
ethionamide	OAY8ORS3CQ	Trecator	ETHIONAMIDE	HUMAN PRESCRIPTION DRUG LABEL	WYETH PHARMACEUTICALS INC A SUBSIDIARY OF PFIZER INC	TABLET, FILM COATED	ORAL	NDA	20160418	04a413fe-95f4-47a7-42ac-283a9e78297d
triptorelin pamoate	08AN7WA2G0	Trelstar	TRIPTORELIN PAMOATE	HUMAN PRESCRIPTION DRUG LABEL	ALLERGAN INC	KIT		NDA	20170112	75df146d-f7a1-424e-b308-46389150ecd6
insulin degludec	54Q18076QB	Tresiba	INSULIN DEGLUDEC INJECTION	HUMAN PRESCRIPTION DRUG LABEL	NOVO NORDISK	INJECTION, SOLUTION	SUBCUTANEOUS	NDA	20161216	456c5e87-3dfd-46fa-8ac0-c6128d4c97c6
fenofibrate	U202363UOS	Tricor	FENOFIBRATE	HUMAN PRESCRIPTION DRUG LABEL	A S MEDICATION SOLUTIONS	TABLET	ORAL	NDA	20170309	84b2af1b-365e-4723-ac5f-bc826ec47772
trimethadione	R7GV3H6FQ4	Tridione	TRIMETHADIONE	HUMAN PRESCRIPTION DRUG LABEL	ABBVIE INC	TABLET, CHEWABLE	ORAL	NDA	20140402	b9322f58-ffcc-4831-5381-93a535b49a09
ferric pyrophosphate citrate	UBY79OCO9G	Triferic	FERRIC PYROPHOSPHATE; FERRIC PYROPHOSPHATE CITRATE	HUMAN PRESCRIPTION DRUG LABEL	ROCKWELL MEDICAL INC	POWDER; SOLUTION	HEMODIALYSIS; PARENTERAL	NDA	20170126	46ec9233-4063-4c48-e054-00144ff8d46c
oxcarbazepine	VZI5B1W380	Trileptal	OXCARBAZEPINE	HUMAN PRESCRIPTION DRUG LABEL	PD RX PHARMACEUTICALS INC	TABLET, FILM COATED	ORAL	NDA	20160621	e61cfb01-55fc-42d5-8d9a-25d73f905e04
fenofibric acid	BGF9MN2HU1	Trilipix	FENOFIBRIC ACID	HUMAN PRESCRIPTION DRUG LABEL	ABBVIE INC	CAPSULE, DELAYED RELEASE	ORAL	NDA	20170113	bbf3e782-d163-49c8-0e81-4eeabef48190
trimethoprim	AN164J8Y0X	Trimethoprim	TRIMETHOPRIM	HUMAN PRESCRIPTION DRUG LABEL	TEVA PHARMACEUTICALS USA INC	TABLET	ORAL	NDA	20160722	24daed1d-d20b-4b39-bfa3-efaf05c00380
vortioxetine hydrobromide	TKS641KOAY	Trintellix	VORTIOXETINE	HUMAN PRESCRIPTION DRUG LABEL	TAKEDA PHARMACEUTICALS AMERICA INC	TABLET, FILM COATED	ORAL	NDA	20160913	1a5b68e2-14d0-419d-9ec6-1ca97145e838
arsenic trioxide	S7V92P67HO	Trisenox	ARSENIC TRIOXIDE	HUMAN PRESCRIPTION DRUG LABEL	CEPHALON INC	INJECTION, SOLUTION	INTRAVENOUS	NDA	20160929	dec51fab-3784-deb7-752f-2d4d5692a20f
plecanatide	7IK8Z952OK	Trulance Immediate release	PLECANATIDE	HUMAN PRESCRIPTION DRUG LABEL	SYNERGY PHARMACEUTICALS INC	TABLET	ORAL	NDA	20170222	f1766455-79a2-409f-9325-0e3d6743acc7
dorzolamide hydrochloride	QZO5366EW7	TRUSOPT	DORZOLAMIDE HYDROCHLORIDE	HUMAN PRESCRIPTION DRUG LABEL	MERCK SHARP AND DOHME CORP	SOLUTION	OPHTHALMIC	NDA	20140217	26d26f80-aebf-441c-6383-327cb95eae4d
aclidinium bromide	UQW7UF9N91	Tudorza Pressair	ACLIDINIUM BROMIDE	HUMAN PRESCRIPTION DRUG LABEL	ASTRAZENECA PHARMACEUTICALS LP	INHALANT	RESPIRATORY (INHALATION)	NDA	20160316	acdd5932-375b-4966-8a06-3806ab74c36d
cobicistat	LW2E03M5PG	Tybost	COBICISTAT	HUMAN PRESCRIPTION DRUG LABEL	GILEAD SCIENCES INC	TABLET, FILM COATED	ORAL	NDA	20160628	3784c35c-e87f-410c-900b-8fd6313c6010
lapatinib ditosylate	G873GX646R	TYKERB	LAPATINIB	HUMAN PRESCRIPTION DRUG LABEL	NOVARTIS PHARMACEUTICALS CORPORATION	TABLET	ORAL	NDA	20150601	eee37f88-ec6a-4c30-b8aa-e2c71f93088c
telbivudine	2OC4HKD3SF	Tyzeka	TELBIVUDINE	HUMAN PRESCRIPTION DRUG LABEL	NOVARTIS PHARMACEUTICALS CORPORATION	SOLUTION; TABLET, FILM COATED	ORAL	NDA	20130131	0664309d-1342-4a63-ba5f-4b899cdf3bec
benzyl alcohol	LKG8494WBH	Ulesfia	BENZYL ALCOHOL	HUMAN PRESCRIPTION DRUG LABEL	LACHLAN PHARMACEUTICALS	LOTION	TOPICAL	NDA	20150615	3dc60601-207d-4da8-9bd3-6f3f3577d231
febuxostat	101V0R1N2E	ULORIC	FEBUXOSTAT	HUMAN PRESCRIPTION DRUG LABEL	AVERA MCKENNAN HOSPITAL	TABLET	ORAL	NDA	20151231	e26d0aa1-5a64-4b90-bbef-e57075053a38
sevoflurane	38LVP0K73A	Ultane	SEVOFLURANE	HUMAN PRESCRIPTION DRUG LABEL	ABBVIE INC	LIQUID	RESPIRATORY (INHALATION)	NDA	20161115	c9aa6489-5a36-44ed-9512-b996833d82f7
remifentanil hydrochloride	5V444H5WIC	Ultiva	REMIFENTANIL HYDROCHLORIDE	HUMAN PRESCRIPTION DRUG LABEL	MYLAN INSTITUTIONAL LLC	INJECTION, POWDER, LYOPHILIZED, FOR SOLUTION	INTRAVENOUS	NDA	20161202	dbc63b6e-f8c5-4fd0-8ec3-4f5e19125313
tramadol hydrochloride	9N7R477WCK	ULTRAM	TRAMADOL HYDROCHLORIDE	HUMAN PRESCRIPTION DRUG LABEL	LAKE ERIE MEDICAL DBA QUALITY CARE PRODUCTS LLC	TABLET, COATED	ORAL	NDA	20170315	afc36069-62f2-458c-aefd-dda8d8764a80
stannous chloride	1BQV3749L5	Ultratag RBC	TECHNETIUM TC 99M-LABELED RED BLOOD CELLS	HUMAN PRESCRIPTION DRUG LABEL	MALLINCKRODT NUCLEAR MEDICINE LLC	KIT		NDA	20151013	9f999b75-8a66-40bf-9352-478850b41225
technetium tc-99m red blood cells	D8L75GM22O	UltraTag RBC	TECHNETIUM TC 99M-LABELED RED BLOOD CELLS	HUMAN PRESCRIPTION DRUG LABEL	MALLINCKRODT INC	KIT		NDA	20120203	8d28c92f-b1d7-4f82-8329-638c7af2e32d
technetium tc-99m sodium pertechnetate	A0730CX801	Ultra-Technekow V4	TECHNETIUM TC-99M	HUMAN PRESCRIPTION DRUG LABEL	MALLINCKRODT NUCLEAR MEDICINE LLC	INJECTION, SOLUTION	INTRAVENOUS	NDA	20160719	98947d99-5be5-461e-ad36-7425d3646389
halobetasol propionate	91A0K1TY3Z	Ultravate	HALOBETASOL PROPIONATE	HUMAN PRESCRIPTION DRUG LABEL	RANBAXY LABORATORIES INC	LOTION	TOPICAL	NDA	20151120	0d563d44-17fd-4976-9f2c-f1d509f29587
iopromide	712BAC33MZ	Ultravist	IOPROMIDE	HUMAN PRESCRIPTION DRUG LABEL	BAYER HEALTHCARE PHARMACEUTICALS INC	INJECTION	INTRA-ARTERIAL	NDA	20161118	d96a7883-d160-40a1-bdbd-2e8d7877cd18
moexipril hydrochloride	Q1UMG3UH45	Univasc	MOEXIPRIL HYDROCHLORIDE	HUMAN PRESCRIPTION DRUG LABEL	UCB INC	TABLET, FILM COATED	ORAL	NDA	20160223	e16c2ad3-1ce5-48fc-96b2-5d63dc6b68d5
selexipag	5EXC0E384L	UPTRAVI; UPTRAVI Titration Pack	SELEXIPAG	HUMAN PRESCRIPTION DRUG LABEL	ACTELION PHARMACEUTICALS US INC	KIT; TABLET, COATED	ORAL	NDA	20151221	a7a23b87-f892-4e2c-8e2e-ebf841220f90
potassium citrate	EE90ONI6FF	UROCIT-K	POTASSIUM CITRATE	HUMAN PRESCRIPTION DRUG LABEL	MISSION PHARMACAL COMPANY	TABLET, EXTENDED RELEASE	ORAL	NDA	20170301	72cdea1b-2240-41db-987d-86d5c6aaa978
alfuzosin hydrochloride	75046A1XTN	Uroxatral	ALFUZOSIN HCL	HUMAN PRESCRIPTION DRUG LABEL	CONCORDIA PHARMACEUTICALS INC	TABLET, EXTENDED RELEASE	ORAL	NDA	20150801	9fc7f119-f36b-44cf-945d-940160f3afe3
ursodiol	724L30Y2QR	Ursodiol	URSODIOL	HUMAN PRESCRIPTION DRUG LABEL	AMERICAN HEALTH PACKAGING	CAPSULE	ORAL	NDA	20151013	5861a269-1752-4378-85d3-f1a8b378b66c
methoxsalen	U4VJ29L7BQ	UVADEX	METHOXSALEN	HUMAN PRESCRIPTION DRUG LABEL	THERAKOS INC	INJECTION, SOLUTION	EXTRACORPOREAL	NDA	20160324	5ad333bd-845f-43f8-9ecf-43491f26c7c7
mechlorethamine	50D9XSG0VR	VALCHLOR	MECHLORETHAMINE HYDROCHLORIDE	HUMAN PRESCRIPTION DRUG LABEL	ACTELION PHARMACEUTICALS US INC	GEL	TOPICAL	NDA	20170104	f522cd6d-aa0f-4b44-92cc-ed952058eea0
valganciclovir hydrochloride	4P3T9QF9NZ	Valcyte	VALGANCICLOVIR HYDROCHLORIDE	HUMAN PRESCRIPTION DRUG LABEL	GENENTECH INC	POWDER, FOR SOLUTION; TABLET, FILM COATED	ORAL	NDA	20150430	dc548ff9-e8ea-4d6e-b9b4-e31f53ac4078
diazepam	Q3JTX2Q7TU	Valium	DIAZEPAM	HUMAN PRESCRIPTION DRUG LABEL	MCKESSON RXPAK INC	TABLET	ORAL	NDA	20170226	49d9fa25-c7f5-4e0b-be17-2d1e7c467b40
valrubicin	2C6NUM6878	Valstar	VALRUBICIN	HUMAN PRESCRIPTION DRUG LABEL	ENDO PHARMACEUTICALS SOLUTIONS INC	SOLUTION, CONCENTRATE	INTRAVESICAL	NDA	20160425	e96f30a0-6662-11de-8f80-0002a5d5c51b
valacyclovir hydrochloride	G447S0T1VC	VALTREX	VALACYCLOVIR HYDROCHLORIDE	HUMAN PRESCRIPTION DRUG LABEL	REMEDYREPACK INC	TABLET, FILM COATED	ORAL	NDA	20170214	20ce825d-982d-4ab3-a3cd-196c25e8a9e2
vancomycin hydrochloride	71WO621TJD	VANCOMYCIN HYDROCHLORIDE	VANCOMYCIN HYDROCHLORIDE	HUMAN PRESCRIPTION DRUG LABEL	BAXTER HEALTHCARE CORPORATION	INJECTION, SOLUTION	INTRAVENOUS	NDA	20170109	99e523d8-9bde-43cb-8434-497015e5dcbd
eflornithine hydrochloride	4NH22NDW9H	VANIQA	EFLORNITHINE HYDROCHLORIDE	HUMAN PRESCRIPTION DRUG LABEL	ALLERGAN INC	CREAM	TOPICAL	NDA	20130903	e872db73-7cd7-4886-9b0f-6710700e3765
histrelin acetate	QMG7HLD1ZE	Vantas	HISTRELIN ACETATE	HUMAN PRESCRIPTION DRUG LABEL	ENDO PHARMACEUTICALS SOLUTIONS INC	IMPLANT	SUBCUTANEOUS	NDA	20140708	78b88748-8318-11dc-8314-0800200c9a66
conivaptan hydrochloride	75L57R6X36	VAPRISOL DEXTROSE IN PLASTIC CONTAINER	CONIVAPTAN HYDROCHLORIDE	HUMAN PRESCRIPTION DRUG LABEL	CUMBERLAND PHARMACEUTICALS INC	INJECTION, SOLUTION	INTRAVENOUS	NDA	20161028	5150d9d9-01dc-4a52-9858-214c66d8caea
barium sulfate	25BB7EKE2E	Varibar Pudding	BARIUM SULFATE	HUMAN PRESCRIPTION DRUG LABEL	E Z EM CANADA INC	PASTE	ORAL	NDA	20161108	553285e2-d0e9-8b7b-4766-a0a6b9496f87
polidocanol	0AWH8BFG9A	Varithena; Varithena TM	POLIDOCANOL	HUMAN PRESCRIPTION DRUG LABEL	BIOCOMPATIBLES INC	KIT		NDA	20160706	dfd6b4a0-b0dc-11e2-9e96-0800200c9a66
rolapitant hydrochloride	57O5S1QSAQ	Varubi	ROLAPITANT	HUMAN PRESCRIPTION DRUG LABEL	TESARO INC	TABLET	ORAL	NDA	20151007	ed3ef3f8-8cb7-40db-9d75-e728ee607760
icosapent ethyl	6GC8A4PAYH	Vascepa	ICOSAPENT ETHYL	HUMAN PRESCRIPTION DRUG LABEL	AMARIN PHARMA INC	CAPSULE	ORAL	NDA	20170227	9c1a2828-1583-4414-ab22-a60480e8e508
vasopressin, unspecified	Y87Y826H08	Vasostrict	VASOPRESSIN	HUMAN PRESCRIPTION DRUG LABEL	PAR PHARMACEUTICAL INC	INJECTION	INTRAVENOUS	NDA	20151101	b1147beb-743e-4c62-8927-91192447f8b8
enalapril maleate	9O25354EPJ	Vasotec	ENALAPRIL MALEATE	HUMAN PRESCRIPTION DRUG LABEL	REMEDYREPACK INC	TABLET	ORAL	NDA	20170309	da4704d6-dc9e-4539-809e-4bdbc898043a
phenylephrine hydrochloride	04JA59TNSJ	Vazculep	PHENYLEPHRINE HYDROCHLORIDE	HUMAN PRESCRIPTION DRUG LABEL	AVADEL LEGACY PHARMACEUTICALS LLC	INJECTION	INTRAVENOUS	NDA	20170306	9bb87e44-0148-11e4-9191-0800200c9a66
calcitriol	FXC9231JVH	Vectical	CALCITRIOL	HUMAN PRESCRIPTION DRUG LABEL	GALDERMA LABORATORIES L P	OINTMENT	TOPICAL	NDA	20150901	a1567da9-af74-4afd-9ac5-8b53ec5d7cbf
bortezomib	69G8BD63PP	VELCADE	BORTEZOMIB	HUMAN PRESCRIPTION DRUG LABEL	MILLENNIUM PHARMACEUTICALS INC	INJECTION, POWDER, LYOPHILIZED, FOR SOLUTION	INTRAVENOUS; SUBCUTANEOUS	NDA	20150917	1521d321-e724-4ffc-adad-34bf4f44fac7
epoprostenol	DCR9Z582X0	Veletri	EPOPROSTENOL	HUMAN PRESCRIPTION DRUG LABEL	ACTELION PHARMACEUTICALS US INC	INJECTION, POWDER, LYOPHILIZED, FOR SOLUTION	INTRAVENOUS	NDA	20120601	df502787-46ec-4dd1-a2c0-be90f6d95a5d
ferric oxyhydroxide	87PZU03K0K	Velphoro	SUCROFERRIC OXYHYDROXIDE	HUMAN PRESCRIPTION DRUG LABEL	FRESENIUS MEDICAL CARE NORTH AMERICA	TABLET, CHEWABLE	ORAL	NDA	20140910	237da26c-f38c-4faa-93ad-735e71c9d0c1
patiromer	1FQ2RY5YHH	VELTASSA	PATIROMER	HUMAN PRESCRIPTION DRUG LABEL	RELYPSA INC	POWDER, FOR SUSPENSION	ORAL	NDA	20161130	d1e6f3cc-3436-475d-9667-6722ed49ba61
tenofovir alafenamide fumarate	FWF6Q91TZO	VEMLIDY	TENOFOVIR ALAFENAMIDE FUMARATE	HUMAN PRESCRIPTION DRUG LABEL	GILEAD SCIENCES INC	TABLET	ORAL	NDA	20161116	72e6b33c-0351-4070-9172-eeaa186c01d2
venetoclax	N54AIC43PW	Venclexta	VENETOCLAX	HUMAN PRESCRIPTION DRUG LABEL	ABBVIE INC	KIT; TABLET, FILM COATED	ORAL	NDA	20160412	b118a40d-6b56-cee3-10f6-ded821a97018
iron sucrose	FZ7NYF5N8L	Venofer	IRON SUCROSE	HUMAN PRESCRIPTION DRUG LABEL	AMERICAN REGENT INC	INJECTION, SOLUTION	INTRAVENOUS	NDA	20150801	626dc9e5-c6b4-4f9c-9bf4-774fd3ae619a
iloprost	JED5K35YGL	Ventavis	ILOPROST	HUMAN PRESCRIPTION DRUG LABEL	ACTELION PHARMACEUTICALS US INC	SOLUTION	RESPIRATORY (INHALATION)	NDA	20170308	d3bebc1c-f032-402a-bbc9-aff024276ed1
albuterol sulfate	021SEF3731	VENTOLIN HFA	ALBUTEROL SULFATE	HUMAN PRESCRIPTION DRUG LABEL	UNIT DOSE SERVICES	AEROSOL, METERED	RESPIRATORY (INHALATION)	NDA	20161208	76beffd1-a6db-419e-8b3f-68e018c2604c
fluticasone furoate	JS86977WNV	VERAMYST	FLUTICASONE FUROATE	HUMAN PRESCRIPTION DRUG LABEL	GLAXOSMITHKLINE LLC	SPRAY, METERED	NASAL	NDA	20160718	f16a9f33-45ca-4e16-0ebe-157b71abb8df
verapamil hydrochloride	V3888OEY5R	Verapamil Hydrochloride	VERAPAMIL HYDROCHLORIDE	HUMAN PRESCRIPTION DRUG LABEL	EXELA PHARMA SCIENCES LLC	INJECTION	INTRAVENOUS	NDA	20170221	eff5e83b-f819-4a5b-9746-12bce328d7a7
sinecatechins	T432289GYZ	Veregen	SINECATECHINS	HUMAN PRESCRIPTION DRUG LABEL	PHARMADERM A DIVISION OF FOUGERA PHARMACEUTICALS INC	OINTMENT	TOPICAL	NDA	20121127	2c1cd745-79ab-487d-b759-995794cedb92
mebendazole	81G6I5V05I	VERMOX	MEBENDAZOLE	HUMAN PRESCRIPTION DRUG LABEL	JANSSEN PHARMACEUTICALS INC	TABLET, CHEWABLE	ORAL	NDA	20161027	a720c424-517a-461b-8e13-6c37caf8aa3f
solifenacin succinate	KKA5DLD701	VESIcare	SOLIFENACIN SUCCINATE	HUMAN PRESCRIPTION DRUG LABEL	A S MEDICATION SOLUTIONS	TABLET, FILM COATED	ORAL	NDA	20160920	482205c0-11a5-4b37-a515-3c48caedd7ea
rimexolone	O7M2E4264D	Vexol	RIMEXOLONE	HUMAN PRESCRIPTION DRUG LABEL	ALCON LABORATORIES INC	SUSPENSION/ DROPS	OPHTHALMIC	NDA	20151002	b1699f4e-40d5-49d0-ab80-1c8cc68e80a4
sildenafil citrate	BW9B0ZE037	Viagra	SILDENAFIL CITRATE	HUMAN PRESCRIPTION DRUG LABEL	PD RX PHARMACEUTICALS INC	TABLET, FILM COATED	ORAL	NDA	20170223	03bdf36c-0cae-4d4f-b85d-99078bc12d11
telavancin hydrochloride	0701472ZG0	Vibativ	TELAVANCIN HYDROCHLORIDE	HUMAN PRESCRIPTION DRUG LABEL	THERAVANCE BIOPHARMA ANTIBIOTICS INC	INJECTION, POWDER, LYOPHILIZED, FOR SOLUTION	INTRAVENOUS	NDA	20160516	c09655ea-7af5-4443-a769-86e416214f59
eluxadoline	45TPJ4MBQ1	Viberzi	ELUXADOLINE	HUMAN PRESCRIPTION DRUG LABEL	ACTAVIS PHARMA INC	TABLET, FILM COATED	ORAL	NDA	20160131	7821bd40-4c84-4984-951b-6436ae20421a
liraglutide	839I73S42A	Victoza	LIRAGLUTIDE	HUMAN PRESCRIPTION DRUG LABEL	A S MEDICATION SOLUTIONS	INJECTION	SUBCUTANEOUS	NDA	20170215	1d18f106-0584-4fee-97ab-32771a64b809
boceprevir	89BT58KELH	VICTRELIS	BOCEPREVIR	HUMAN PRESCRIPTION DRUG LABEL	MERCK SHARP AND DOHME CORP	CAPSULE	ORAL	NDA	20170130	ae879ebe-b620-4829-b6f8-74b58da1c771
azacitidine	M801H13NRU	VIDAZA	AZACITIDINE	HUMAN PRESCRIPTION DRUG LABEL	CELGENE CORPORATION	INJECTION, POWDER, LYOPHILIZED, FOR SOLUTION	INTRAVENOUS; SUBCUTANEOUS	NDA	20160829	3495a71a-cc04-4776-851f-f185956f32af
didanosine	K3GDH6OH08	VIDEX EC	DIDANOSINE	HUMAN PRESCRIPTION DRUG LABEL	BRISTOL MYERS SQUIBB COMPANY	CAPSULE, DELAYED RELEASE	ORAL	NDA	20150801	4bc249f2-7e8b-05cb-38ad-3085e947e0f1
vilazodone hydrochloride	U8HTX2GK8J	VIIBRYD	VILAZODONE HYDROCHLORIDE	HUMAN PRESCRIPTION DRUG LABEL	ALLERGAN INC	KIT; TABLET	ORAL	NDA	20170126	4c55ccfb-c4cf-11df-851a-0800200c9a66
lacosamide	563KS2PQY5	Vimpat	LACOSAMIDE	HUMAN PRESCRIPTION DRUG LABEL	REMEDYREPACK INC	TABLET, FILM COATED	ORAL	NDA	20170223	ce00e4d9-178b-4ae1-af76-4042f7e6c822
nelfinavir mesylate	98D603VP8V	VIRACEPT	NELFINAVIR MESYLATE	HUMAN PRESCRIPTION DRUG LABEL	PD RX PHARMACEUTICALS INC	TABLET, FILM COATED	ORAL	NDA	20170309	91152af4-a9c8-4b14-acbb-e4b6f2be145a
nevirapine	99DK7FVK1H	Viramune	NEVIRAPINE	HUMAN PRESCRIPTION DRUG LABEL	A S MEDICATION SOLUTIONS	TABLET, EXTENDED RELEASE	ORAL	NDA	20160511	8931b1e7-042c-45a9-8df6-9dd1e4bb277c
ribavirin	49717AWG6K	Virazole	RIBAVIRIN	HUMAN PRESCRIPTION DRUG LABEL	VALEANT PHARMACEUTICALS NORTH AMERICA LLC	POWDER, FOR SOLUTION	RESPIRATORY (INHALATION)	NDA	20160801	adf16e64-345f-469a-b987-3fbdd17e0ac2
tenofovir disoproxil fumarate	OTT9J7900I	Viread	TENOFOVIR DISOPROXIL FUMARATE	HUMAN PRESCRIPTION DRUG LABEL	REMEDYREPACK INC	TABLET, COATED	ORAL	NDA	20161010	c402210e-11d6-4bf9-ac3c-bd493c5f30cb
trifluridine	RMW9V5RW38	VIROPTIC	TRIFLURIDINE	HUMAN PRESCRIPTION DRUG LABEL	PFIZER LABORATORIES DIV PFIZER INC	SOLUTION	OPHTHALMIC	NDA	20160729	f3a14d86-0ff2-4535-318c-ac8bc8ede42c
trypan blue	I2ZWO3LS3M	VISIONBLUE	TRYPAN BLUE	HUMAN PRESCRIPTION DRUG LABEL	D O R C DUTCH OPHTHALMIC RESEARCH CENTER INTERNATIONAL B V	INJECTION, SOLUTION	INTRAOCULAR; OPHTHALMIC	NDA	20161216	a44bc2ef-3d7f-4125-a7f7-c5969b1b4142
iodixanol	HW8W27HTXX	Visipaque	IODIXANOL	HUMAN PRESCRIPTION DRUG LABEL	GE HEALTHCARE INC	INJECTION, SOLUTION	INTRAVASCULAR	NDA	20161221	2d964c13-88ad-43be-88d4-a3a7ea4d5b5e
hydroxyzine hydrochloride	76755771U3	Vistaril	HYDROXYZINE HYDROCHLORIDE	HUMAN PRESCRIPTION DRUG LABEL	ROERIG	SOLUTION	INTRAMUSCULAR	NDA	20100624	aed7d120-5f3d-4276-b341-737244d4f8a5
hydroxyzine pamoate	M20215MUFR	Vistaril	HYDROXYZINE PAMOATE	HUMAN PRESCRIPTION DRUG LABEL	PFIZER LABORATORIES DIV PFIZER INC	CAPSULE; SUSPENSION	ORAL	NDA	20160523	c271f97f-040e-492b-9194-2c8b74675a95
cidofovir	JIL713Q00N	Vistide	CIDOFOVIR	HUMAN PRESCRIPTION DRUG LABEL	GILEAD SCIENCES INC	INJECTION	INTRAVENOUS	NDA	20130924	90639fc6-0295-4115-98f0-054b783850ce
verteporfin	0X9PA28K43	Visudyne	VERTEPORFIN FOR INJECTION	HUMAN PRESCRIPTION DRUG LABEL	VALEANT PHARMACEUTICALS NORTH AMERICA LLC	INJECTION, POWDER, LYOPHILIZED, FOR SOLUTION	INTRAVENOUS	NDA	20160601	952f4c80-50b1-4308-9ee6-311ffefb13df
hyaluronidase, ovine	64R4OHP8T0	VITRASE	HYALURONIDASE, OVINE	HUMAN PRESCRIPTION DRUG LABEL	BAUSCH AND LOMB INCORPORATED	INJECTION, SOLUTION	SUBCUTANEOUS	NDA	20141001	21fbd12e-4a12-4ad1-ad01-964cd5ec9996
naltrexone	5S6W795CQM	VIVITROL	NALTREXONE	HUMAN PRESCRIPTION DRUG LABEL	ALKERMES INC	KIT		NDA	20151218	cd11c435-b0f0-4bb9-ae78-60f101f3703f
flutemetamol f-18	L49M066S0O	Vizamyl	FLUTEMETAMOL F-18	HUMAN PRESCRIPTION DRUG LABEL	MEDI PHYSICS INC	SOLUTION	INTRAVENOUS	NDA	20170307	b3558f16-8f9a-4e55-8d9c-836427ebaa57
iodinated i-131 serum albumin	ACH35131L1	Volumex	IODINATED I-131 ALBUMIN	HUMAN PRESCRIPTION DRUG LABEL	ISO TEX DIAGNOSTICS INC	INJECTION, SOLUTION	INTRAVENOUS	NDA	20140404	812240e4-fc28-46c2-92f3-1ba4e029645a
hydroxyethyl starch 130/0.4	1GVO236S58	Voluven	HYDROXYETHYL STARCH 130/0.4	HUMAN PRESCRIPTION DRUG LABEL	HOSPIRA INC	INJECTION, SOLUTION	INTRAVENOUS	NDA	20150227	c2c45e02-5d9a-4a54-f291-e5b54671b08b
voriconazole	JFU09I87TR	Voriconazole	VORICONAZOLE	HUMAN PRESCRIPTION DRUG LABEL	GREENSTONE LLC	POWDER, FOR SUSPENSION; TABLET, FILM COATED	ORAL	NDA	20160412	b8de04a0-238d-4e0b-b0d9-7f7878b149d4
pazopanib hydrochloride	33Y9ANM545	VOTRIENT	PAZOPANIB HYDROCHLORIDE	HUMAN PRESCRIPTION DRUG LABEL	NOVARTIS PHARMACEUTICALS CORPORATION	TABLET, FILM COATED	ORAL	NDA	20160805	eeaaaf38-fb86-4d9f-a19d-0f61daac2fd7
velaglucerase alfa	23HYE36B0I	VPRIV	VELAGLUCERASE ALFA	HUMAN PRESCRIPTION DRUG LABEL	SHIRE US MANUFACTURING INC	INJECTION, POWDER, LYOPHILIZED, FOR SOLUTION	INTRAVENOUS	NDA	20160408	ca02f7a4-ae4f-43c1-a06a-259fe4fcf9cf
cariprazine	F6RJL8B278	Vraylar	CARIPRAZINE	HUMAN PRESCRIPTION DRUG LABEL	ALLERGAN USA INC	CAPSULE, GELATIN COATED; KIT	ORAL	NDA	20170224	4b5f7c65-aa2d-452a-b3db-bc85c06ff12f
lisdexamfetamine dimesylate	SJT761GEGS	Vyvanse	LISDEXAMFETAMINE DIMESYLATE	HUMAN PRESCRIPTION DRUG LABEL	SHIRE LLC	CAPSULE; TABLET, CHEWABLE	ORAL	NDA	20170223	704e4378-ca83-445c-8b45-3cfa51c1ecad
colesevelam hydrochloride	P4SG24WI5Q	Welchol	COLESEVELAM HYDROCHLORIDE	HUMAN PRESCRIPTION DRUG LABEL	CARILION MATERIALS MANAGEMENT	TABLET, FILM COATED	ORAL	NDA	20160806	725dd631-75be-4e9b-82d8-d2c8dfcb917b
bupropion hydrochloride	ZG7E5POY8O	WELLBUTRIN XL XL	BUPROPION HYDROCHLORIDE	HUMAN PRESCRIPTION DRUG LABEL	REMEDYREPACK INC	TABLET, EXTENDED RELEASE	ORAL	NDA	20170228	6c1d8787-c3ed-4e66-b41f-811550d6734a
hydrocortisone valerate	68717P8FUZ	Westcort	HYDROCORTISONE VALERATE	HUMAN PRESCRIPTION DRUG LABEL	RANBAXY LABORATORIES INC	OINTMENT	TOPICAL	NDA	20090923	3a1d4918-9f73-4d91-b20a-8f009ffe9b1d
latanoprost	6Z5B6HVF6O	Xalatan	LATANOPROST	HUMAN PRESCRIPTION DRUG LABEL	PHARMACIA AND UPJOHN COMPANY LLC	SOLUTION	OPHTHALMIC	NDA	20160404	f4e73059-5ba0-4d73-9ea1-09d8d654e844
crizotinib	53AH36668S	Xalkori	CRIZOTINIB	HUMAN PRESCRIPTION DRUG LABEL	PFIZER LABORATORIES DIV PFIZER INC	CAPSULE	ORAL	NDA	20170131	2a51b0de-47d6-455e-a94c-d2c737b04ff7
alprazolam	YU55MQ3IZY	Xanax	ALPRAZOLAM	HUMAN PRESCRIPTION DRUG LABEL	PHARMACIA AND UPJOHN COMPANY LLC	TABLET	ORAL	NDA	20170120	388e249d-b9b6-44c3-9f8f-880eced0239f
rivaroxaban	9NDF7JZ4M3	Xarelto	RIVAROXABAN	HUMAN PRESCRIPTION DRUG LABEL	CARDINAL HEALTH	TABLET, FILM COATED	ORAL	NDA	20170210	d0e105f6-28f3-45ee-83bd-7d458835242b
tofacitinib citrate	O1FF4DIV0D	XELJANZ; XELJANZ XR	TOFACITINIB	HUMAN PRESCRIPTION DRUG LABEL	PFIZER LABORATORIES DIV PFIZER INC	TABLET, FILM COATED; TABLET, FILM COATED, EXTENDED RELEASE	ORAL	NDA	20170301	cf74ba2f-afc5-4baa-8594-979c889a5831
capecitabine	6804DJ8Z9U	Xeloda	CAPECITABINE	HUMAN PRESCRIPTION DRUG LABEL	GENENTECH INC	TABLET, FILM COATED	ORAL	NDA	20161222	a1de8bba-3b1d-4c9d-ab8a-32d2c05e67c8
tetrabenazine	Z9O08YRN8O	Xenazine	TETRABENAZINE	HUMAN PRESCRIPTION DRUG LABEL	LUNDBECK INC	TABLET	ORAL	NDA	20150603	ac768bab-8afa-4446-bc7f-caeeffec0cda
orlistat	95M8R751W8	Xenical	ORLISTAT	HUMAN PRESCRIPTION DRUG LABEL	GENENTECH INC	CAPSULE	ORAL	NDA	20161017	5bbdc95b-82a1-4ba5-8185-6504ff68cc06
xenon xe-133	X3P9A5HNYF	Xenon	XENON XE-133	HUMAN PRESCRIPTION DRUG LABEL	LANTHEUS MEDICAL IMAGING INC	GAS	RESPIRATORY (INHALATION)	NDA	20160819	35bdc182-2a41-41d2-8fe7-aa0c140d4425
telotristat ethyl	8G388563M7	Xermelo	TELOTRISTAT ETHYL	HUMAN PRESCRIPTION DRUG LABEL	LEXICON PHARMACEUTICALS INC	TABLET	ORAL	NDA	20170301	f11c21f8-f725-445e-b38e-1e4c5b05bcc6
rifaximin	L36O5T016N	XIFAXAN	RIFAXIMIN	HUMAN PRESCRIPTION DRUG LABEL	CARDINAL HEALTH	TABLET	ORAL	NDA	20170313	7afafa63-3236-4212-9589-045db6b01c0b
lifitegrast	038E5L962W	Xiidra	LIFITEGRAST	HUMAN PRESCRIPTION DRUG LABEL	SHIRE US MANUFACTURING INC	SOLUTION/ DROPS	OPHTHALMIC	NDA	20160718	ac09d19a-e321-4556-8a5c-66bd27cb6533
radium ra-223 dichloride	RJ00KV3VTG	Xofigo	RADIUM RA 223 DICHLORIDE	HUMAN PRESCRIPTION DRUG LABEL	BAYER HEALTHCARE PHARMACEUTICALS INC	INJECTION	INTRAVENOUS	NDA	20160318	a398400e-bd31-41a9-9696-4f7c06569ede
ketoconazole	R9400W927I	Xolegel	KETOCONAZOLE	HUMAN PRESCRIPTION DRUG LABEL	AQUA PHARMACEUTICALS	GEL	TOPICAL	NDA	20150316	855e42bb-b57f-4772-bffa-d766ddcc46ce
levalbuterol hydrochloride	WDQ1526QJM	Xopenex	LEVALBUTEROL HYDROCHLORIDE	HUMAN PRESCRIPTION DRUG LABEL	CARDINAL HEALTH	SOLUTION, CONCENTRATE	RESPIRATORY (INHALATION)	NDA	20150323	24b4489f-9e6d-4895-bf8b-a6b31050b1b2
levalbuterol tartrate	ADS4I3E22M	Xopenex HFA	LEVALBUTEROL TARTRATE	HUMAN PRESCRIPTION DRUG LABEL	SUNOVION PHARMACEUTICALS INC	AEROSOL, METERED	ORAL	NDA	20170309	218ab3f0-4d1e-4c33-a7e8-27807f029d83
oxycodone	CD35PMG570	XTAMPZA ER	OXYCODONE	HUMAN PRESCRIPTION DRUG LABEL	COLLEGIUM PHARMACEUTICAL INC	CAPSULE, EXTENDED RELEASE	ORAL	NDA	20161228	b0a5ded2-8ee2-49ca-a86c-2b28ae40f60c
enzalutamide	93T0T9GKNU	Xtandi	ENZALUTAMIDE	HUMAN PRESCRIPTION DRUG LABEL	ASTELLAS PHARMA US INC	CAPSULE	ORAL	NDA	20161012	b129fdc9-1d8e-425c-a5a9-8a2ed36dfbdf
uridine triacetate	2WP61F175M	XURIDEN	URIDINE TRIACETATE	HUMAN PRESCRIPTION DRUG LABEL	WELLSTAT THERAPEUTICS CORPORATION	GRANULE	ORAL	NDA	20170306	40606ca9-4f14-45b7-8632-fc2d17d11a2e
lidocaine hydrochloride anhydrous	EC2CNF7XFP	Xylocaine	LIDOCAINE HYDROCHLORIDE	HUMAN PRESCRIPTION DRUG LABEL	GENERAL INJECTABLES AND VACCINES INC	INJECTION, SOLUTION	INFILTRATION; PERINEURAL	NDA	20170123	149b6307-91f4-4e0d-8741-0a7211e1aaff
sodium oxybate	7G33012534	Xyrem	SODIUM OXYBATE	HUMAN PRESCRIPTION DRUG LABEL	JAZZ PHARMACEUTICALS INC	SOLUTION	ORAL	NDA	20170131	926eb076-a4a8-45e4-91ef-411f0aa4f3ca
levocarnitine hydrochloride	J3Y5E6IKS3	Xyzal	LEVOCETIRIZINE DIHYDROCHLORIDE	HUMAN PRESCRIPTION DRUG LABEL	LAKE ERIE MEDICAL DBA QUALITY CARE PRODUCTS LLC	TABLET, FILM COATED	ORAL	NDA	20100810	5033d0f5-5afd-4cfa-a8c6-05b35f36ab60
levocetirizine dihydrochloride	SOD6A38AGA	Xyzal	LEVOCETIRIZINE DIHYDROCHLORIDE	HUMAN PRESCRIPTION DRUG LABEL	UCB INC	SOLUTION; TABLET, FILM COATED	ORAL	NDA	20170221	9cc60ce2-2806-4bdf-9b89-b630e8f3a159
trabectedin	ID0YZQ2TCP	YONDELIS	TRABECTEDIN	HUMAN PRESCRIPTION DRUG LABEL	JANSSEN PRODUCTS LP	INJECTION, POWDER, LYOPHILIZED, FOR SOLUTION	INTRAVENOUS	NDA	20160902	472bd78e-be17-4b9d-90f4-9482c3aec9ff
tizanidine hydrochloride	B53E3NMY5C	Zanaflex	TIZANIDINE HYDROCHLORIDE	HUMAN PRESCRIPTION DRUG LABEL	PD RX PHARMACEUTICALS INC	TABLET	ORAL	NDA	20170307	338c33be-9578-40e8-bdff-64b4e1b74a2c
streptozocin	5W494URQ81	Zanosar	STREPTOZOCIN	HUMAN PRESCRIPTION DRUG LABEL	TEVA PARENTERAL MEDICINES INC	POWDER, FOR SOLUTION	INTRAVENOUS	NDA	20120907	15d161ed-9e7b-4c92-ba45-0556d2423e67
ranitidine hydrochloride	BK76465IHM	ZANTAC	RANITIDINE HYDROCHLORIDE	HUMAN PRESCRIPTION DRUG LABEL	TELIGENT PHARMA INC	INJECTION, SOLUTION	INTRAMUSCULAR; INTRAVENOUS	NDA	20170118	c1b12354-9409-4e76-bcdc-024c190d6583
ethosuximide	5SEH9X1D1D	Zarontin	ETHOSUXIMIDE	HUMAN PRESCRIPTION DRUG LABEL	PARKE DAVIS DIV OF PFIZER INC	CAPSULE	ORAL	NDA	20160525	0e008f33-70a1-4bc6-b3a0-d45214418ab6
metolazone	TZ7V40X7VX	Zaroxolyn	METOLAZONE	HUMAN PRESCRIPTION DRUG LABEL	CARILION MATERIALS MANAGEMENT	TABLET	ORAL	NDA	20160806	58935d94-5bf1-4065-b8b5-ac61292436a7
miglustat	ADN3S497AZ	Zavesca	MIGLUSTAT	HUMAN PRESCRIPTION DRUG LABEL	ACTELION PHARMACEUTICALS US INC	CAPSULE	ORAL	NDA	20160225	817892d1-ee12-4632-85fc-57ccdf16d7b8
bisoprolol fumarate	UR59KN573L	Zebeta	BISOPROLOL FUMARATE	HUMAN PRESCRIPTION DRUG LABEL	TEVA WOMEN S HEALTH INC	TABLET, FILM COATED	ORAL	NDA	20160502	a11548a0-9c0f-4729-907c-75d8f99a6c85
sumatriptan succinate	J8BDZ68989	Zecuity	SUMATRIPTAN	HUMAN PRESCRIPTION DRUG LABEL	TEVA PHARMACEUTICALS USA INC	PATCH, EXTENDED RELEASE, ELECTRICALLY CONTROLLED	TRANSDERMAL	NDA	20170228	806a07a0-e042-11df-9548-0002a5d5c51b
selegiline hydrochloride	6W731X367Q	ZELAPAR	SELEGILINE HYDROCHLORIDE	HUMAN PRESCRIPTION DRUG LABEL	VALEANT PHARMACEUTICALS NORTH AMERICA LLC	TABLET, ORALLY DISINTEGRATING	ORAL	NDA	20160831	380d7717-2a79-42f3-a712-efe5e7696ba0
vemurafenib	207SMY3FQT	ZELBORAF	VEMURAFENIB	HUMAN PRESCRIPTION DRUG LABEL	GENENTECH INC	TABLET, FILM COATED	ORAL	NDA	20160908	38eea320-7e0c-485a-bc30-98c3c45e2763
rocuronium bromide	I65MW4OFHZ	Zemuron	ROCURONIUM BROMIDE	HUMAN PRESCRIPTION DRUG LABEL	ORGANON USA INC	INJECTION, SOLUTION	INTRAVENOUS	NDA	20150115	b7d5e4f6-8798-4385-97c7-cf22c8fcc66f
stavudine	BO9LE4QFZF	ZERIT	STAVUDINE	HUMAN PRESCRIPTION DRUG LABEL	E R SQUIBB AND SONS L L C	CAPSULE, GELATIN COATED; POWDER, FOR SOLUTION	ORAL	NDA	20150915	7745cad8-720d-4755-87c7-9147c0915b0f
lisinopril	E7199S1YWR	ZESTRIL	LISINOPRIL	HUMAN PRESCRIPTION DRUG LABEL	ASTRAZENECA PHARMACEUTICALS LP	TABLET	ORAL	NDA	20170117	46f17ba7-a78c-4a9e-7597-27654f097bd3
ezetimibe	EOR26LQQ24	Zetia	EZETIMIBE	HUMAN PRESCRIPTION DRUG LABEL	CARDINAL HEALTH	TABLET	ORAL	NDA	20160919	029e1676-60c5-490a-b176-94f0f41f1077
abacavir sulfate	J220T4J9Q2	ZIAGEN	ABACAVIR SULFATE	HUMAN PRESCRIPTION DRUG LABEL	VIIV HEALTHCARE COMPANY	SOLUTION; TABLET, FILM COATED	ORAL	NDA	20150930	ca73b519-015a-436d-aa3c-af53492825a1
cefuroxime sodium	R8A7M9MY61	ZINACEF	CEFUROXIME	HUMAN PRESCRIPTION DRUG LABEL	COVIS PHARMACEUTICALS INC	INJECTION, POWDER, FOR SOLUTION; INJECTION, SOLUTION	INTRAMUSCULAR; INTRAVENOUS	NDA	20141009	5aa67341-d2fd-493d-ba58-0a0a573fb64a
zinc chloride	86Q357L16B	ZINC	ZINC CHLORIDE	HUMAN PRESCRIPTION DRUG LABEL	HOSPIRA INC	INJECTION, SOLUTION	INTRAVENOUS	NDA	20140610	9a1914a0-e195-4233-c1be-bc2075580eb8
dexrazoxane hydrochloride	5346058Q7S	Zinecard	DEXRAZOXANE	HUMAN PRESCRIPTION DRUG LABEL	PHARMACIA AND UPJOHN COMPANY LLC	INJECTION, POWDER, LYOPHILIZED, FOR SOLUTION	INTRAVENOUS	NDA	20161017	f68a34ae-e17e-45b3-8c8e-8d7194b2124a
lidocaine hydrochloride	V13007Z41A	Zingo	LIDOCAINE HYDROCHLORIDE	HUMAN PRESCRIPTION DRUG LABEL	MEDLINE INDUSTRIES INC	POWDER	INTRADERMAL	NDA	20160906	c913688b-c51d-44c2-8ce6-5200f1ea0bab
tafluprost	1O6WQ6T7G3	ZIOPTAN	TAFLUPROST	HUMAN PRESCRIPTION DRUG LABEL	AKORN INC	SOLUTION/ DROPS	OPHTHALMIC	NDA	20140831	a3173c26-0e19-47af-a01c-3fc06b2700d1
azithromycin dihydrate	5FD1131I7S	ZITHROMAX	AZITHROMYCIN DIHYDRATE	HUMAN PRESCRIPTION DRUG LABEL	PFIZER LABORATORIES DIV PFIZER INC	POWDER, FOR SUSPENSION; TABLET, FILM COATED	ORAL	NDA	20170228	b749df83-49b0-433e-8a62-589a048dd716
azithromycin, unspecified form	F94OW58Y8V	Zithromax	AZITHROMYCIN	HUMAN PRESCRIPTION DRUG LABEL	REMEDYREPACK INC	TABLET, FILM COATED	ORAL	NDA	20130312	1399c27b-af86-4422-827b-5babc2aa4668
simvastatin	AGG2FN16EV	ZOCOR	SIMVASTATIN	HUMAN PRESCRIPTION DRUG LABEL	MERCK SHARP AND DOHME CORP	TABLET, FILM COATED	ORAL	NDA	20150302	fdbfe194-b845-42c5-bb87-a48118bc72e7
ondansetron hydrochloride	NMH84OZK2B	ZOFRAN	ONDANSETRON HYDROCHLORIDE	HUMAN PRESCRIPTION DRUG LABEL	GLAXOSMITHKLINE LLC	INJECTION	INTRAMUSCULAR; INTRAVENOUS	NDA	20140930	d9a71b42-ddfc-49d5-7280-0fc0041dba41
goserelin acetate	6YUU2PV0U8	ZOLADEX	GOSERELIN ACETATE	HUMAN PRESCRIPTION DRUG LABEL	A S MEDICATION SOLUTIONS	IMPLANT	SUBCUTANEOUS	NDA	20161129	5069faa5-a803-4193-b16a-df27b13c500c
vorinostat	58IFB293JI	ZOLINZA	VORINOSTAT	HUMAN PRESCRIPTION DRUG LABEL	MERCK SHARP AND DOHME CORP	CAPSULE	ORAL	NDA	20151217	cd86ee78-2781-468b-930c-3c4677bcc092
sertraline hydrochloride	UTI8907Y6X	Zoloft	SERTRALINE HYDROCHLORIDE	HUMAN PRESCRIPTION DRUG LABEL	PD RX PHARMACEUTICALS INC	TABLET, FILM COATED	ORAL	NDA	20170210	2d52e980-c419-4719-b928-29ad1f71647e
zoledronic acid	6XC1PAD3KF	Zometa	ZOLEDRONIC ACID	HUMAN PRESCRIPTION DRUG LABEL	NOVARTIS PHARMACEUTICALS CORPORATION	INJECTION, SOLUTION, CONCENTRATE	INTRAVENOUS	NDA	20161228	f0cdfa57-95e5-416b-bc2f-cde2491c2fd0
zolmitriptan	2FS66TH3YW	ZOMIG; ZOMIG ZMT	ZOLMITRIPTAN	HUMAN PRESCRIPTION DRUG LABEL	IMPAX SPECIALTY PHARMA	TABLET; TABLET, ORALLY DISINTEGRATING	ORAL	NDA	20161101	df93b636-103f-4fb5-26b6-50f639e29b1d
zonisamide	459384H98V	Zonegran	ZONISAMIDE	HUMAN PRESCRIPTION DRUG LABEL	EISAI INC	CAPSULE	ORAL	NDA	20170214	f94b2ba4-024f-4068-8759-da6c8d31c546
vorapaxar sulfate	IN66038E6C	ZONTIVITY	VORAPAXAR	HUMAN PRESCRIPTION DRUG LABEL	MERCK SHARP AND DOHME CORP	TABLET, FILM COATED	ORAL	NDA	20151204	45d79217-53cf-4240-9c43-19ee54a1dc3a
everolimus	9HW64Q8G6G	Zortress	EVEROLIMUS	HUMAN PRESCRIPTION DRUG LABEL	NOVARTIS PHARMACEUTICALS CORPORATION	TABLET	ORAL	NDA	20161012	e082a024-7850-400b-a5c2-2a140612562a
diclofenac	144O8QL0L1	Zorvolex	DICLOFENAC	HUMAN PRESCRIPTION DRUG LABEL	IROKO PHARMACEUTICALS LLC	CAPSULE	ORAL	NDA	20160518	dff10e66-a577-451d-ba75-1889458ca833
acyclovir	X4HES1O11F	ZOVIRAX	ACYCLOVIR	HUMAN PRESCRIPTION DRUG LABEL	REMEDYREPACK INC	CAPSULE	ORAL	NDA	20170313	b68df3f5-8448-4854-a6f1-09b99758be9f
ondansetron	4AF302ESOS	ZUPLENZ	ONDANSETRON	HUMAN PRESCRIPTION DRUG LABEL	MIDATECH PHARMA US INC	FILM	ORAL	NDA	20170104	0b1dab95-b64b-4133-bcad-a65b332ab320
lesinurad	09ERP08I3W	ZURAMPIC	LESINURAD	HUMAN PRESCRIPTION DRUG LABEL	ASTRAZENECA PHARMACEUTICALS LP	TABLET, FILM COATED	ORAL	NDA	20160108	92d614a3-760d-492c-930d-22f91ff016b1
imiquimod	P1QW714R7M	Zyclara	IMIQUIMOD	HUMAN PRESCRIPTION DRUG LABEL	VALEANT PHARMACEUTICALS NORTH AMERICA LLC	CREAM	TOPICAL	NDA	20160901	28cd9b5b-680b-480f-b33d-9c5b52bbf03d
idelalisib	YG57I8T5M0	Zydelig	IDELALISIB	HUMAN PRESCRIPTION DRUG LABEL	GILEAD SCIENCES INC	TABLET, FILM COATED	ORAL	NDA	20160929	efbdafa9-d18c-4e85-b4a2-1e620fc74e50
zileuton	V1L22WVE2S	ZYFLO CR	ZILEUTON	HUMAN PRESCRIPTION DRUG LABEL	CHIESI USA INC	TABLET, MULTILAYER, EXTENDED RELEASE	ORAL	NDA	20141001	9bc08d7b-13da-444f-ac8a-3714a05176cc
ceritinib	K418KG2GET	ZYKADIA	CERITINIB	HUMAN PRESCRIPTION DRUG LABEL	NOVARTIS PHARMACEUTICALS CORPORATION	CAPSULE	ORAL	NDA	20160907	fff5d805-4ffd-4e8e-8e63-6f129697563e
gatifloxacin	L4618BD7KJ	ZYMAXID	GATIFLOXACIN	HUMAN PRESCRIPTION DRUG LABEL	ALLERGAN INC	SOLUTION/ DROPS	OPHTHALMIC	NDA	20160926	1160b16c-929a-4e85-9c0b-1d8c96a7678b
olanzapine	N7U69T4SZR	ZYPREXA Intramuscular; ZYPREXA Zydis; Zyprexa	OLANZAPINE	HUMAN PRESCRIPTION DRUG LABEL	ELI LILLY AND COMPANY	INJECTION, POWDER, FOR SOLUTION; TABLET; TABLET, ORALLY DISINTEGRATING	INTRAMUSCULAR; ORAL	NDA	20170123	d5051fbc-846b-4946-82df-341fb1216341
olanzapine pamoate	X7S6Q4MHCB	ZYPREXA Relprevv	OLANZAPINE PAMOATE	HUMAN PRESCRIPTION DRUG LABEL	ELI LILLY AND COMPANY	KIT	INTRAMUSCULAR	NDA	20170123	f9a73185-88de-4d7b-b3c0-bbf231483241
cetirizine hydrochloride	64O047KTOA	Zyrtec	CETIRIZINE HYDROCHLORIDE	HUMAN PRESCRIPTION DRUG LABEL	BRYANT RANCH PREPACK	TABLET, FILM COATED	ORAL	NDA	20150428	02202313-75fa-43e7-b647-4b6f68780f86
abiraterone acetate	EM5OCB9YJ6	Zytiga	ABIRATERONE ACETATE	HUMAN PRESCRIPTION DRUG LABEL	JANSSEN BIOTECH INC	TABLET	ORAL	NDA	20170206	4e338e89-3cf2-48eb-b6e2-a06c608c6513
linezolid	ISQ9I6J12J	Zyvox	LINEZOLID	HUMAN PRESCRIPTION DRUG LABEL	REMEDYREPACK INC	TABLET, FILM COATED	ORAL	NDA	20170111	e57716ab-7697-46cc-b612-e0e81414128f

## Sheet: SQL
select * from tmp_sai_drugs
